# Supplementary material for: Blockchain based energy efficient multi-tasking optimistic scenario for mobile edge computing
Source: PeerJ Comput Sci. 2022 Oct 17;8:e1118. doi: 10.7717/peerj-cs.1118 (PMC9680867; doi:10.7717/peerj-cs.1118)
Supplement: Supplemental Information 1 — Four datasets of the execution times in second for an image recognition task when executed in different machines/edge servers. [file peerj-cs-08-1118-s001.zip]

Archive with 2 entries (2 files):
- vocab.pubmed.txt
- TATDescriptionDataset.zip
