# Supplementary material for: Blockchain based energy efficient multi-tasking optimistic scenario for mobile edge computing
Source: PeerJ Comput Sci. 2022 Oct 17;8:e1118. doi: 10.7717/peerj-cs.1118 (PMC9680867; doi:10.7717/peerj-cs.1118)
Supplement: Supplemental Information 1 — Four datasets of the execution times in second for an image recognition task when executed in different machines/edge servers. [file peerj-cs-08-1118-s001.zip › vocab.pubmed.txt]

>=
>>
>>>
>/=
->
--
-->
-/-
-/+
/-
/+-
..
...
+-
+/
+/--
+/?
+/+
++
+++
=0
>0
-0
+/0
0-
0%
0+
.00
=.000
.000
.000001
=0.0001
.00001
0.0001.abstract
.00005
=.0001
=0.001
.0001
0.001.abstract
=.0002
.0002
=.0003
.0003
=.0004
.0004
=.0005
.0005
0.005.abstract
=.0006
.0006
.0007
.0008
.0009
000-dalton
000-fold
000-mr
=.001
=0.01
.001
.0015
.001.abstract
0.01.abstract
=.002
=0.02
.002
.0025
0.02.abstract
=.003
=0.03
.003
=.004
.004
=.005
=0.05
>0.05
.005
0.05.abstract
0.05m
0.05-p
=.006
.006
=.007
.007
=.008
.008
=.009
.009
=.01
=0.1
>0.1
-0.1%
.01
+/-0.1
0.1-
.010
=.011
.011
=.012
.012
=.013
.013
=.014
.014
=.015
.015
0.15m
=.016
.016
=.017
.017
=.018
.018
=.019
.019
.01.abstract
0.1-fold
0.1m
0.1-ml
0.1mm
0.1n
=.02
=0.2
>0.2
-0.2%
.02
+/-0.2
0.2-
.020
=.021
.021
=.022
.022
=.023
.023
=.024
.024
=.025
.025
=.026
.026
=.027
.027
=.028
.028
.029
0.2-fold
0.2m
0.2-mm
=.03
>0.3
-0.3%
.03
+/-0.3
0.3-
.030
.031
.032
.033
.034
=.035
.035
=.036
.036
=.037
.037
=.038
.038
=.039
.039
0.3-fold
=.04
>0.4
-0.4%
.04
+/-0.4
.040
.041
.042
.043
.044
.045
=.046
.046
=.047
.047
=.048
.048
=.049
.049
0.4-fold
=.05
=0.5
>.05
>0.5
-0.5%
.05
+/-0.5
0.5-
+/-0.50
.054
.055
.056
.057
.05.abstract
0.5-cm
0.5-fold
0.5-kb
0.5m
0.5-m
0.5-mg
0.5-ml
0.5mm
0.5-mm
0.5-t
0.5x
=.06
.06
+/-0.6
0.6-fold
0.6-kb
0.6-mm
=.07
-0.7%
.07
0.7-fold
0.7-kb
=.08
>0.8
-0.8%
.08
0.8-kb
=.09
>0.9
.09
0.9-kb
0-day
0-h
0-i
0m
0-thalassemia
=1
>1
>/=1
>1%
-1
--1
-1%
.1
.1%
$1
*1
#1
+1
+-1
+/-1
+1%
1-
1/
1.
1%
1+
=10
=.10
=1.0
=10%
>10
>/=10
>1.0
>10%
-1.0%
-10%
.10
$10
*10
#10
+/-10
+/-1.0
+/-10%
+10%
1.0-
10-
10+
=100
>100
>/=100
>100%
$100
+/-1.00
+100%
100-
>1000
>1,000
1000-
>10,000
$10,000
>100,000
$100,000
100,000-fold
100,000g
100,000/microl
10,000-fold
10,000/microl
>1000-fold
1,000-fold
1000-fold
1000-hz
1,000/microl
100-1000-fold
100-bp
100-day
100-day-old
>100-fold
100-fold
100g
100-g
100-hue
100-hz
100k
100-kb
100-kd
100-kda
100-m
100mg
100_mg
100-mg
100mg/kg
100-microgram
100-microl
100/microl
100-microliter
100/microliter
100_microm
100-microm
100-micron
100-min
100/min
100-ml
100mm
100-mm
100nm
100-nm
100-point
100s
100th
100-times
100x
10-100-fold
10-10m
10,11-epoxide
10-11m
1012/l
10-12m
10-15-fold
10-20-fold
102-fold
10-2m
103-fold
103-hgr
10-3m
103/microl
103/microliter
103/ml
103pd
104e
104-fold
104/kg
10-4m
104/microliter
104/ml
>105
105-fold
105-kda
105/kg
10-5m
105/ml
>106
1064-nm
106-fold
106/g
106/kg
106/l
10-6m
106/ml
106ru
107/kg
10-7m
10-7_m
107/ml
108/kg
10-8m
108/ml
109203x
109cd
109cd2+
109/l
109/liter
10-9m
109/ml
10a
10-amino
10b
10-base
10-bp
10c
10-cm
10d
10-d
10_day
10-day
10-day-old
10-d-old
10e
10-edam
10f
>10-fold
10-fold
10-formyltetrahydrofolate
10g
10-g
10/group
10-gy
10h
10-h
10-hour
10-hr
10-hz
10-item
10k
1.0-kb
10-kb
10-kd
10-kda
10-km
10l
10m
10-m
10-membered
10-mer
10mg
10-mg
10_mg/kg
10-mg/kg
10mg/kg
10-mhz
10-microgram
10-microl
10microm
10_microm
10-microm
10-micron
10min
10_min
10-min
10-minus
10-minute
10-ml
10mm
1.0-mm
10_mm
10-mm
10-month
10-month-old
10-mv
10nm
10-nm
10p
10-point
10q
10r
10-residue
10s
10-s
10sa
10-sec
10/sec
10-second
10-step
10t
1.0-t
10th
10-times
10-week
10-week-old
10-wk
10-wk-old
10x
10-y
10_year
10-year
10-year-old
10-yr
=11
=.11
>11
-1.1%
-11%
.11
*1/*1
#11
+11%
1.1-
1.1+
11-
11+
110-
1100delc
110-fold
110k
110-kd
110-kda
1,10-phenanthroline
1/10th
11,12-
11,12-eet
111in
111in-
111in-antimyosin
111indium
111indium-labeled
111in-dtpa
111in-dtpa-d-phe1-octreotide
111in-dtpa-octreotide
111in-igg
111in-labeled
111in-labelled
111in-octreotide
111in-oxine
111in-pentetreotide
111in-platelet
111-labeled
1,1,1-trichloro-2,2-bisp-chlorophenylethane
1,1,1-trichloroethane
1,1,2,2-tetrachloroethane
1,1,2-trichloroethane
1-13c
113cd
1-13cglucose
1-13cleucine
113min
1-14c
1-14c-
1-14cacetate
1-14carachidonic
1-14cglucose
1-14cleucine
1-14coleate
1-14coleic
1-14cpalmitate
1-14cpalmitic
1-14cpyruvate
115_b
115-kda
116-kda
119sn
11a
11-amino
11-amino-acid
11b
11beta
11betahsd
11beta-hsd
11beta-hydroxylase
11beta-hydroxysteroid
11-bp
11c
11c-acetate
11c-choline
1-1cer
11cflumazenil
11c-flumazenil
11-cis
11-cis-retinal
11-cis-retinol
11c-labeled
11c-labelled
11cmethionine
11c-methionine
11cmethyl
11craclopride
11c-raclopride
11-day
11-day-old
1,1-dce
11-dehydrocorticosterone
11-dehydrothromboxane
11-dehydro-thromboxane
11-deoxy
11-deoxycorticosterone
11-deoxycortisol
1,1-dichloroethylene
1,1-dimethyl-4-phenylpiperazinium
1,1'-dioctadecyl-3,3,3',3'-tetramethylindocarbocyanine
1,1-dioxide
1,1-diphenyl-2-picrylhydrazyl
11f
1.1-fold
11-fold
11-gauge
11-hsd
11-hydroxycorticosteroid
11-hydroxylase
11-item
11k
1.1-kb
11-kb
11-kda
11-keto
11-ketotestosterone
11kt
11-kt
11-mer
11-mm
11-month
11-month-old
11-ohc
11p
11-point
11q
11q-
11-residue
11s
11th
11-week
11-week-old
11-year
11-year-old
11-yr-old
=12
=.12
>12
-1.2%
-12%
.12
#12
+12%
1,2-
1/2-
1.2-
1.2+
12-
12+
=120
>120
120-
1200-fold
120-day
120-day-old
120-fold
120-h
120-hour
120k
120-kd
120-kda
120-min
120/min
120-minute
12-0-tetradecanoyl-phorbol-13-acetate
12-0-tetradecanoylphorbol-13-acetate
120th
12,13-dibutyrate
12,13-didecanoate
12/15-lipoxygenase
12/15-lo
1,2,3,4-tetrahydroisoquinoline
123i
123ibeta-cit
123i-bmipp
123i-fp-cit
123ifp-cit
123iibzm
123i-ibzm
123i-imp
123i-imt
123i-iomazenil
123i-labeled
123i-labelled
123i-metaiodobenzylguanidine
123imibg
123i-mibg
1,2,4-benzenetriol
124i
1,2,4-triazole
1,2,4-trichlorobenzene
125-
1254-induced
1,25d
1,25-d
1,25-dhcc
1,25-dihydroxy
1,25-dihydroxycholecalciferol
1,25-dihydroxyvitamin
1,25-dihydroxy-vitamin
1-2,5-dimethoxy-4-iodophenyl-2-aminopropane
12.5-fold
125-fold
125i
125-i
125i-
125i-aii
125ialbumin
125i-albumin
125i-alpha
125i-alpha-bungarotoxin
125ialpha-bungarotoxin
125i-anf
125i-ang
125iangiotensin
125i-angiotensin
125i-anp
125i-asor
125i-bfgf
125i-bolton-hunter
125i-bovine
125i-bsa
125i-c1q
125i-calmodulin
125icgp
125icyanopindolol
125i-cyanopindolol
125icyp
125iegf
125i-egf
125i-epidermal
125i-factor
125i-fibrin
125i-fibrinogen
125i-fibronectin
125i-glucagon
125ihcg
125i-hcg
125i-hdl
125iheat
125ihgh
125i-hgh
125i-hsa
125ihuman
125i-human
125i-igf-i
125iigf-i
125i-igf-ii
125iigf-ii
125i-igg
125iinsulin
125i-insulin
125iiodocyanopindolol
125i-iodocyanopindolol
125iiodoinsulin
125i-iothalamate
125i-labeled
125i-labelled
125ildl
125i-ldl
125i-melatonin
125imibg
125ingf
125i-ngf
125iodine
125i-pdgf
125i-protein
125i-radiolabeled
125i-tgf-beta
125i-thrombin
125itid
125i-transferrin
125i-tsh
125iudr
125ivip
125i-vip
125-kda
125-labeled
1,25oh2d
1,25-oh2d
1,25-oh2-d
1,25oh2d3-induced
1,25oh2d3-treated
1,25-oh2-vitamin
1,25oh2-vitamin
127i
128-fold
129i
129/j
129sv
129/sv
129/svj
129xe
12a
1/2a
12-amino
12b
1/2b
1,2-bis2-aminophenoxyethane-n,n,n',n'-tetraacetic
1,2-biso-aminophenoxyethane-n,n,n',n'-tetraacetic
12-bit
12-bp
12c
1/2c
1-2-chloroethyl-3-cyclohexyl-1-nitrosourea
12-cm
1,2-cyclic
1,2-cyclohexanedione
12d
12-d
1,2-dag
12-day
12-day-old
12-deoxyphorbol
1,2-dg
1,2-diacylglycerol
1,2-diacyl-sn-glycerol
1,2-dibromo-3-chloropropane
1,2-dibromoethane
1,2-dichloro-4-nitrobenzene
1,2-dichlorobenzene
1,2-dichloroethane
1,2-dimethyl-3-hydroxypyrid-4-one
12-dimethylbenzaanthracene
1,2-dimethylhydrazine
1,2-dimethylhydrazine-induced
1,2-dimyristoyl-sn-glycero-3-phosphocholine
1,2-dioctanoylglycerol
1,2-dioctanoyl-sn-glycerol
1,2-diol
1,2-dioxygenase
1,2-dipalmitoyl-sn-glycero-3-phosphocholine
1,2-disubstituted
12f
1.2-fold
12-fold
1-2gal
1,2-gdn
12h
12_h
12-h
12-hete
12-hour
12-hourly
12-hpete
12-hr
12-hydroxy-5,8,10,14-eicosatetraenoic
12-hydroxyeicosatetraenoic
12-item
12k
1.2-kb
12-kb
12-kda
12l:12d
12-lead
12-lipoxygenase
12-lo
12-lox
12m
1-2man
12-membered
12-mer
12-min
12-minute
1.2-mm
12-mm
12-mo
12_month
12-month
1/2-month-old
12-month-old
12-mo-old
12-myristate
12-myristate-13-acetate
1,2-naphthoquinone
12-o-tetradecanoyl
12-o-tetradecanoylphorbol
12-o-tetradecanoyl-phorbol
12-o-tetradecanoyl-phorbol-13-acetate
12-o-tetradecanoylphorbol-13-acetate
12-o-tetradecanoylphorbol-13-acetate-induced
12p
12-point
1,2-propanediol
12q
12-residue
12r-hete
12s
12-s
12s-hete
12s-hydroxyeicosatetraenoic
12-step
1-2-tetrahydrofuryl-5-fluorouracil
12th
12_week
12-week
12-week-old
12-wk
12-wk-old
1/2-year
12-year
1/2-year-old
12-year-old
12-yr-old
=13
>13
-13%
.13
*1/*3
#13
+13%
1,3-
1.3-
13-
13+
>130
130-
130-fold
130k
130-kd
130-kda
13,14-dihydro-15-keto
13,14-dihydro-15-keto-prostaglandin
131i
131-i
131i-
131i-albumin
131i-hippuran
131i-labeled
131i-labelled
131i-lipiodol
131i-metaiodobenzylguanidine
131imibg
131i-mibg
131i-oih
133c
133xe
133xenon
133-xenon
1,3,4,5-tetrakisphosphate
134a
134c
1,3,4-trisphosphate
135-kda
13762nf
137c
13a
13-acetate
13-acetate-induced
13-amino
13b
1-->3-beta-d-glucan
1----3-beta-d-glucan
1,3-beta-d-glucan
1,3-beta-glucan
1,3-beta-glucanase
1,3-bis-2-chloroethyl-1-nitrosourea
1,3-bis2-chloroethyl-1-nitrosourea
13-bp
1,3-butadiene
1,3-butanediol
13c
13c-
13c/12c
13c-13c
13c-1h
13calpha
13c-enriched
13c-enrichment
13cglucose
13-cis
13-cis-
13-cis-ra
13-cis-retinoic
13c-labeled
13c-labeling
13c-labelled
13cleucine
13cnmr
13c-nmr
13c-n.m.r
13c-nuclear
13co
13c-octanoic
13cra
13-cra
13c-ubt
13curea
13c-urea
1,3-d
13-day
13-day-old
1,3-diaminopropane
13-dibutyrate
1,3-dichloropropene
1,3-dienes
1,3-dimethyluric
1,3-dinitrobenzene
1,3-dipolar
1,3-dipropyl-8-cyclopentylxanthine
1,3-dnb
1.3-fold
13-fold
1-3gal
1----3gal
1-3galnac
1,3galnac
1,3-gdn
1-3glcnac
13-hode
13-hpode
13-hydroxyoctadecadienoic
13-item
1.3-kb
13-kb
13-kda
1.3-kilobase
1-3man
13-mer
13-mm
13-month
13-month-old
13n
13nammonia
13n-ammonia
1,3-propanediol
13q
13q-
13-residue
13s
13th
13-week
13-week-old
13-wk
13-year
13-year-old
=14
>14
-1.4%
-14%
.14
#14
+14%
1,4-
1.4-
14-
14+
=140
>140
140-
1400w
140-fold
140k
140-kd
140-kda
14,15-eet
141716a
-141c
141ce
14-3-3beta
14-3-3epsilon
14-3-3s
14-3-3sigma
14-3-3zeta
143b
144ce
14.5k
145-kda
1,4,5-triphosphate
1,4,5-trisphosphate
1,4,5-trisphosphate-induced
1,4,5-trisphosphate-sensitive
14.7k
14a
1,4-addition
14alpha-demethylase
14-amino
14-amino-acid
14b
1,4-benzodiazepine
1,4-benzodiazepines
1,4-benzoquinone
1,4-bisphosphate
14-bp
1,4-butanediol
14c
14-c
14c-
14c-2-deoxyglucose
14c2-deoxyglucose
14c/3h
14c-5-ht
14caa
14c-aa
14cacetate
14c-acetate
14cacetylcholine
14cach
14c-activity
14cadenine
14c-adenine
14calanine
14c-amino
14caminopyrine
14c-aminopyrine
14carachidonate
14carachidonic
14c-arachidonic
14cbicarbonate
14ccholesterol
14c-cholesterol
14ccholine
14c-choline
14cdccd
14cdeoxyglucose
14c-deoxyglucose
14cdg
14cethanolamine
14cformate
14cgaba
14cgalactose
14cglucosamine
14c-glucosamine
14cglucose
14c-glucose
14cglutamate
14cglycerol
14cglycine
14c-glycine
14cinulin
14c-inulin
14ciodoantipyrine
14c-iodoantipyrine
14c-label
14c-labeled
14c-labelled
14clactate
14cleucine
14c-leucine
14clysine
14cmannitol
14c-mannitol
14cmethylamine
14coleate
14coleic
14cpalmitate
14c-palmitate
14cpalmitic
14cphenylalanine
14cproline
14c-proline
14c-radioactivity
14cserine
14cserotonin
14c-serotonin
14csucrose
14c-sucrose
14cthymidine
14c-thymidine
14c-triolein
14ctyrosine
14curea
14c-urea
14d
14-d
14_day
14-day
14-day-old
1,4-dhp
1,4-dichlorobenzene
1,4-dihydropyridine
1,4-dihydropyridines
1,4-dioxane
14f
1.4-fold
14-fold
1-4fuc
14g
1-4gal
1,4-galactosyltransferase
14-gauge
1-4glc
1----4glc
1-4glcnac
1-->4glcnac
1----4glcnac
1,4glcnac
14-h
14-item
14k
1.4-kb
14-kb
14-kd
14-kda
1.4-kilobase
14l
14l:10d
14-membered
14-mer
14-month
14-month-old
14n
1,4-naphthoquinone
14q
14q+
14-residue
14s
14th
14-valent
14-week
14-week-old
14-year
14-year-old
14-yr-old
=15
=.15
=1.5
=15%
>15
>/=15
>1.5
>15%
-1.5%
-15%
.15
$15
#15
+/-15
+/-1.5
+/-15%
+15%
1.5-
15-
15+
=150
>150
150-
1500-fold
150-fold
150k
150-kd
150-kda
150-mg
150-min
150/min
150th
15-20-fold
152eu
1.5-2-fold
153gd
153sm
153sm-edtmp
15a
1,5-ag
15-amino
1,5-anhydro-d-glucitol
1,5-anhydroglucitol
15b
1,5-bisphosphate
15-bp
15c
1.5-cm
15-cm
15d
15-d
15-day
15-day-old
15-deoxy-delta12,14-prostaglandin
15-deoxyspergualin
15-f2t-isop
1.5-fold
15-fold
1.5-h
15-h
15-hete
15-hpete
15-hydroxy
15-hydroxyeicosatetraenoic
15-hydroxyprostaglandin
1-5-isoquinolinesulfonyl-2-methylpiperazine
1-5-isoquinolinylsulfonyl-2-methylpiperazine
15-item
15k
1.5-kb
15-kb
15-kda
1.5-kilobase
15-lipoxygenase
15-lipoxygenases
15-lo
15-lox
1.5-mb
15-membered
15mer
15-mer
15-methyl
15-mg
15-micron
15min
15_min
15-min
15-minute
1.5-mm
15-mm
15-month
15-month-old
15n
15n-
15n-1h
15n-enriched
15nglycine
15n-glycine
15nh4cl
15n-labeled
15n-labelled
15-nm
15n-nmr
15nurea
15o
15oh2o
15o-labeled
15owater
15o-water
15-pgdh
15q
15-residue
15s
15-s
15-sec
15-second
15s-hete
1.5t
1.5-t
1.5-tesla
15th
15-week
15-week-old
1.5x
1.5-year
15_year
15-year
15-year-old
15-yr-old
=16
=.16
>16
-1.6%
-16%
.16
+16%
1,6-
1.6-
16-
16+
>160
160-
160-fold
160k
160-kda
16,16-dimethyl
165-kda
166ho
16949a
169yb
16a
16alpha-hydroxyestrone
16-amino
16b
1,6-bisphosphatase
1,6-bisphosphate
16-bit
16-bp
16c
16-cell
16-channel
16d
16-day
16-day-old
16-detector
1,6-dinitropyrene
1,6-diphenyl-1,3,5-hexatriene
1,6-diphosphate
1,6-dnp
16f
1.6-fold
16-fold
1-6gal
16-gauge
16h
16-h
16hbe14o-
16-hour
16-hr
16-item
16k
1.6-kb
16-kd
16-kda
1.6-kilobase
16l
16l:8d
16m
1-6man
16-mdct
16-membered
16-mer
16-mm
16-month
16-month-old
16n
16o
16p
16pf
16-positive
16q
16-residue
16-row
16s
16-s
16s-23s
16-segment
16-slice
16s-like
16th
16-week
16-week-old
16-wk
16-year
16-year-old
=17
>17
-1.7%
-17%
.17
#17
+17%
1.7-
17-
17+
170-fold
170-kda
17-1a
17,20-desmolase
17,20-lyase
175-kda
177lu
17a
17aag
17-aag
17-allylamino-17-demethoxygeldanamycin
17alpha
17alpha-estradiol
17alpha-ethinylestradiol
17alpha-ethynylestradiol
17alpha-hydroxylase
17alpha-hydroxylase/17,20-lyase
17alpha-hydroxyprogesterone
17alpha-methyltestosterone
17-amino
17b
17beta
17-beta
17beta-diol
17-beta-estradiol
17beta-estradiol
17betahsd
17beta-hsd
17beta-hydroxysteroid
17-beta-oestradiol
17beta-oestradiol
17-bp
17-butyrate
17d
17-day
17-day-old
17-dione
1.7-fold
17-fold
17hsd
17-hsd
17-hydroxycorticosteroid
17-hydroxylase
17-hydroxypregnenolone
17-hydroxyprogesterone
17-item
17k
17-k
1.7-kb
17-kd
17-kda
17-ketosteroid
1.7-kilobase
17-mer
17-month
17-month-old
17o
17-octadecynoic
17-odya
17-oh
17-ohc
17ohp
17-ohp
17-oh-p
17-oh-progesterone
17-oxosteroid
17p
17-phenyl
17q
17-residue
17s
17th
17-valerate
17-week
17-week-old
17x
17-year
17-year-old
=18
>18
-18%
.18
+18%
1.8-
18-
18+
>180
180-
1800s
180-day
180-degree
180-fold
180k
180-kd
180-kda
180-min
180-minute
180th
185delag
185-kda
186re
186re-hedp
1880s
188re
1890s
18a
1.8-a
18-amino
1,8-an
18b
18-base
18-bp
18c
18-carbon
1,8-cineole
18-day
18-day-old
1,8-dinitropyrene
1,8-dnp
18f
18f-2-fluoro-2-deoxy-d-glucose
18faltanserin
18f-deoxyglucose
18fdg
18fdg-pet
18fdopa
18f-dopa
18ffdg
18f-fdg
18f-fdg-pet
18ffdg-pet
18f-flt
18ffluoride
18f-fluoride
18f-fluoro-2-deoxy-d-glucose
18ffluorodeoxyglucose
18f-fluorodeoxyglucose
18f-labeled
18-fluorodeoxyglucose
1.8-fold
18-fold
18g
18-gauge
18h
18-h
18-hour
18-hr
18-hydroxy-11-deoxycorticosterone
18-hydroxycorticosterone
18-hydroxycortisol
18-hydroxydeoxycorticosterone
18-hydroxylase
18-hydroxylation
18-item
18k
1.8-kb
18-kd
18-kda
1.8-kilobase
18-mc
18-mer
18-mm
18-mo
18_month
18-month
18-month-old
18-mv
18o
18o/16o
18-ohb
18-oh-b
18-oh-doc
18o-labeled
18-oxocortisol
18p
18_patient
18q
18q-
18-residue
18s
18-s
18th
18-week
18-week-old
18-year
18-year-old
18-yr-old
-19%
.19
+19%
1.9-
19-
19+
1900s
190-kda
1920s
192-igg
192ir
1930s
193-nm
1940s
1950s
195pt
1960s
1970s
1980s
1985a
1986a
1987a
1988a
1988b
1989a
198au
1990a
1990b
1990s
1991a
1992a
1993a
1993b
1994a
1995a
1996a
1997a
1998a
1999a
19a
1.9-a
19-amino
19b
19-bp
19-day
19-day-old
1,9-dideoxyforskolin
19f
19f-nmr
1.9-fold
19-fold
19-gauge
19-hydroxy
19-hydroxyandrostenedione
19-item
19k
1.9-kb
19-kda
19-mer
19-mm
19-month
19-month-old
19-nor
19-nor-doc
19-nortestosterone
19p
19q
19-residue
19s
19th
19th-century
19-year
19-year-old
1a
1-a
1a-
1a-adrenoceptor
1a,b
1.abstract
1a-c
1-acid
1-act
1-acyl
1a-d
1-adrenergic
1-adrenoceptor
1-adrenoceptor-mediated
1-adrenoreceptor
1-ag
1-agonist
1-agp
1-alkanol
1-alkyl
1alpha
1-alpha
1/alpha
1alpha,25-dihydroxyvitamin
1alpha-hydroxylase
1alpha-hydroxyvitamin
1alpha-ohase
1-aminobenzotriazole
1-aminocyclopropane-1-carboxylate
1-aminocyclopropane-1-carboxylic
1-aminopyrene
1-and
1-anilino-8-naphthalene
1-anilinonaphthalene-8-sulfonate
1-antagonist
1-antichymotrypsin
1-antitrypsin
1ar
1-ar
1-associated
1at
1-at
1b
-1b
1-b
1b-
1b-adrenergic
1b-adrenoceptor
1b-ar
1-benzylimidazole
1beta
-1beta
1-beta
1/beta
1-beta-d-arabinofuranosylcytosine
1-binding
1-blockade
1-blocker
1-blocking
1-bp
1-butanol
1-butyl-3-methylimidazolium
1c
1-c
1_case
1-cell
1-chain
1-chloro-2,4-dinitrobenzene
1-clip
1cm
1-cm
1-compartment
1-containing
1-crystallin
1-cy
1d
1-d
1d-
1d-adrenoceptor
1_day
1-day
1/day
1-day-old
1-deamino-8-d-arginine
1-deficient
1-deoxy-d-xylulose
1-deoxymannojirimycin
1-deoxynojirimycin
1-dependent
1-derived
1-desamino-8-d-arginine
1-dimensional
1-d-old
1-dopa
1e
1-ebio
1-electron
1-ethyl-3-3-dimethylaminopropyl
1-ethyl-3-3-dimethylaminopropylcarbodiimide
1f
1/f
1-fetoprotein
1-fluoro-2,4-dinitrobenzene
1-fold
1g
1-g
1/gamma
1-globin
1-globulin
1-glycoprotein
1h
1_h
1-h
1/h
1h-
1h-1,2,4oxadiazolo4,3-aquinoxalin-1-one
1h-13c
1h-15n
1h-1h
1h2o
1-hexanol
1-hexylcarbamoyl-5-fluorouracil
1h-magnetic
1hmr
1h-mr
1h-mrsi
1hn
1hnmr
1h-nmr
1h-n.m.r
1h-nuclear
1-hour
1-hr
1-hydroxybenzotriazole
1-hydroxylase
1'-hydroxylase
1'-hydroxylation
1-hydroxypyrene
1-hz
1i
1ii
1iii
1-induced
1-infected
1-inhibitor
1-integrin
1iv
1ix
1k
1k1c
1k-1c
1-kb
1-kg
1/kg
1-khz
1l
1-l
1-like
1m
1-m
1-ma
1-macroglobulin
1-matrix
1-mb
1-mcp
1-meade
1-mediated
1-methyl
1-methyl-1-nitrosourea
1-methyl-3-isobutylxanthine
1-methyl-4-phenyl-1,2,3,6-tetrahydropyridine
1-methyl-4-phenylpyridinium
1-methyladenine
1-methyladenosine
1-methylimidazole
1-methyluric
1-methylxanthine
1mg
1-mg
1_mg/kg
1-mg/kg
1mg/kg
1-mhz
1-microglobulin
1_microm
1-microm
1-micron
1-min
1/min
1-minute
1-ml
1mm
1_mm
1-mm
1-mm-thick
1-mo
1_month
1-month
1-month-old
1-mo-old
1-mrna
1-mx
1n
1-n
1/n
1,n6-ethenoadenine
1,n6-ethenoadenosine
1-naphthol
1-naphthyl
1-nitronaphthalene
1-nitropyrene
1-nitrosopyrene
1nm
1-np
1-o-alkyl-2-acetyl-sn-glycero-3-phosphocholine
1-octanol
1-octanol/water
1-octen-3-ol
1-oh
1-ohp
1-oleoyl-2-acetylglycerol
1-oleoyl-2-acetyl-glycerol
1-oleoyl-2-acetyl-sn-glycerol
1omega7c
1-opioid
1-oxide
1p
1-p
1p/19q
1-palmitoyl
1-palmitoyl-2-oleoylphosphatidylcholine
1-palmitoyl-2-oleoyl-sn-glycero-3-phosphocholine
1-pentanol
1-phosphatase
1-phosphate
1-phosphotransferase
1pi
1-pi
1-piece
1-point
1-position
1-positive
1-pp
1-propanol
1-protease
1-proteinase
1-pyrophosphate
1-pyrroline-5-carboxylate
1q
1&quot
1r
1r4f
1-receptor
1-related
1rm
1-rm
1s
1-s
1/s
1s,3r-1-aminocyclopentane-1,3-dicarboxylic
1s,3r-acpd
1sd
1-sd
1-sec
1-second
1-selective
1-semialdehyde
1-sided
1-specific
1st
1st-
1-stage
1-step
1-stimulated
1st-order
1st-year
1-substituted
1-subtype
1-subunit
1t
1/t
1/tau
1-tetrahydrocannabinol
1-thc
1-thyroxine
1-treated
1-tubulin
1-type
1/type
1u
1v
1/v
1-vessel
1-way
1_week
1-week
1-week-old
1-wk
1-wk-old
1x
1-y
1_year
1-year
1-year-old
1-yr
1-yr-old
=2
=.2
>2
>/=2
-2
--2
-2%
.2
.2%
$2
*2
#2
+2
+/-2
+/-2%
+2-
+2%
2-
2-/-
2/
2.
2'
2'-
2%
2+
=20
=2.0
=20%
>20
>/=20
>2.0
>20%
-20%
.20
$20
+/-20%
+20%
2.0-
20-
20+
=200
>200
$200
200-
>2000
$20,000
20,000-dalton
20,000-fold
20,000/microl
2000a
2,000-fold
2000-fold
2000&quot
200-bp
200-fold
200k
200-kb
200-kd
200-kda
200-m
200mg
200-mg
200mg/kg
200/microl
200-microm
200-micron
200x
201thallium
201-thallium
201ti
201tl
201tl-chloride
201tlcl
201tl-spect
20210a
20-30-fold
203hg
203pb
20:4n
205-d
206pb/207pb
20712a
209p
20a
2.0-a
20alpha-hsd
20alpha-hydroxysteroid
20-amino
20-amino-acid
20b
20-base
20-bp
20c
20-carbon
20-cm
20-day
20-day-old
20-dione
20e
>20-fold
2.0-fold
20-fold
20-g
20-gauge
20h
20-h
20-he
20-hete
20-hour
20-hr
20-hydroxyecdysone
20-hydroxyeicosatetraenoic
20-hz
20-item
20k
2.0-kb
20-kb
20-kd
20-kda
20k-hgh
20m
20-m
20mer
20-mer
20-methylcholanthrene
20mg
20-mg
20-mg/kg
20mg/kg
20-mhz
20-microgram
20-micron
20_min
20-min
20-minute
20-ml
20mm
2.0-mm
20-mm
20-month
20-month-old
20ne
20-nm
20-oxidase
20p
20_patient
20q
20q-
20-residue
20s
20-s
20-sec
20-second
20th
20th-century
20-week
20-week-old
20-wk
20x
20_year
20-year
20-year-old
=21
>21
-21%
.21
+21%
2.1-
21-
21+
2-10-fold
210-kda
210pb
210po
211at
2-125iiodomelatonin
212bi
212pb
213bi
2-13c
2-13cacetate
2-14c
2-14cacetate
2-14cdeoxyglucose
2-14cpyruvate
2-18ffluoro-2-deoxy-d-glucose
218po
21a
2.1-a
21-amino
21-amino-acid
21-aminosteroid
21b
21-base
21-bp
21-d
21-day
21-day-old
21-deoxycortisol
21-d-old
2.1-fold
21-fold
21-gauge
21-hydroxylase
21-hydroxylation
21-item
21k
2.1-kb
21-kd
21-kda
21-mer
21-mesylate
21-mm
21-month
21-month-old
21-nucleotide
21-oh
21-ohase
21-ohd
21q
21-residue
21s
21st
21-year
21-year-old
-22%
.22
#22
+22%
2.2-
22-
22+
220-kda
220rn
222rn
2,2,2-trifluoroethanol
2,2',4,4',5,5'-hexachlorobiphenyl
224ra
225.28s
225ac
2-2.5-fold
226ra
228ra
228th
229e
22a
2.2-a
22-amino
2,2'-azobis
2,2'-azobis2-amidinopropane
2,2'-bipyridine
2,2'-bipyridyl
22-bp
22-carbon
22-channel
22-day
22-day-old
2',2'-difluorodeoxycytidine
2,2-diphenyl-1-picrylhydrazyl
2,2'-dipyridyl
22f
2.2-fold
22-fold
22-gauge
22-h
22-item
22k
2.2-kb
22-kd
22-kda
2.2-kilobase
22-mer
22-month
22-month-old
22na
22na+
22nd
22-oxacalcitriol
22q
22q11d
22-residue
22r-hydroxycholesterol
22s
22-week
22-week-old
22-year
22-year-old
-23%
.23
+23%
2,3-
2.3-
23-
230-kd
230-kda
230th
232th
2,3,4,7,8-pentachlorodibenzofuran
234u
2,3,5-triphenyltetrazolium
235u
2,3,7,8-substituted
2,3,7,8-tcdd
2,3,7,8-tetrachlorodibenzofuran
2,3,7,8-tetrachlorodibenzo-p-dioxin
237np
238pu
238u
239,240pu
239+240pu
239pu
23a
2.3-a
23-amino
23b
2,3-bisphosphoglycerate
23-bp
2,3-bpg
2,3-butanediol
2,3-butanedione
2',3'-cyclic
2':3'-cyclic
23-day
23-day-old
2,3-dhba
2',3'-dialdehyde
2',3'-dideoxyadenosine
2',3'-dideoxycytidine
2',3'-dideoxyinosine
2',3'-dideoxynucleosides
2,3-dihydroxybenzoate
2,3-dihydroxybenzoic
2,3-dihydroxybiphenyl
2,3-dimercaptopropanol
2,3-dimercaptosuccinic
2,3-dinor-thromboxane
2,3-dioxygenase
2,3-diphosphoglycerate
2,3-diphosphoglyceric
2,3-disubstituted
2,3-dpg
2,3-epoxide
23f
2-3-fold
2.3-fold
23-fold
2-3gal
2----3gal
2,3gal
23-gauge
2-3h
23-h
2-3hglucose
2-3hglycerol
2-3hmannose
23-item
23k
2.3-kb
23-kd
23-kda
2.3-kilobase
23-mer
23-mm
23-month
23-month-old
23na
23na-nmr
2,3-oxidosqualene
23rd
23-residue
23s
23-valent
23-year
23-year-old
=24
>24
-24%
.24
+24%
2,4-
2.4-
24-
24+
240-fold
240-kda
240-min
240pu
241am
24,25-dihydroxycholecalciferol
24,25-dihydroxyvitamin
24,25oh2d
24,25-oh2d
243r
2450-mhz
2,4,5-t
2,4,5-trichlorophenol
2,4,5-trichlorophenoxyacetic
2,4,6-tcp
2,4,6-trichlorophenol
2,4,6-trinitrobenzene
2,4,6-trinitrobenzenesulfonic
2,4,6-trinitrophenyl
2,4,6-trinitrotoluene
24a
2.4-a
24-amino
24b
24-bp
24c
2,4-d
2,4-dat
24-day
24-day-old
2,4-dcp
2,4-diacetylphloroglucinol
2,4-diaminotoluene
2,4-dichlorophenol
2,4-dichlorophenoxyacetate
2,4-dichlorophenoxyacetic
2,4-dienoyl-coa
2,4-dinitrochlorobenzene
2,4-dinitrofluorobenzene
2,4-dinitrophenol
2,4-dinitrophenyl
2,4-dinitrophenylhydrazine
2,4-dinitrotoluene
2,4-dnp
2,4-dnt
2-4-fold
2.4-fold
24-fold
24-gauge
24h
24_h
24-h
24-h-old
24_hour
24-hour
24hr
24_hr
24-hr
24-hydroxylase
24-hydroxylation
24-item
24k
2.4-kb
24-kd
24-kda
2.4-kilobase
24-mer
24_month
24-month
24-month-old
24-mo-old
24na
24-ohase
24r
24r,25-dihydroxyvitamin
24-residue
24s
24s-hydroxycholesterol
24th
24-week
24-week-old
24-well
24-year
24-year-old
=25
=2.5
=25%
>25
>/=25
>2.5
>25%
-25%
.25
.25%
$25
+25%
2,5-
2.5-
2'-5'
25-
25+
>250
250-
2500-fold
250-bp
250-fold
250-kda
250-mg
250-ml
252cf
253j
254-nm
254-s
2-5a
2.5-a
2-5a-dependent
2',5'-adp
2,5-am
25-amino
2'-5'an
2,5-anhydro-d-mannitol
2-5as
25-bp
2.5-cm
25-cm
25-day
25-day-old
2,5-dhba
2',5'-dideoxyadenosine
2,5-dihydroxybenzoic
25-dihydroxycholecalciferol
25-dihydroxyvitamin
2,5-disubstituted
2-5-fold
2.5-fold
25-fold
25-g
25-gauge
2.5-h
2,5-hd
2,5-hexanedione
25-hydroxy
25-hydroxycholecalciferol
25-hydroxycholesterol
25-hydroxylase
25-hydroxylation
25-hydroxyvitamin
25-hydroxy-vitamin
25-item
25k
2.5-kb
25-kd
25-kda
2.5-kilobase
2',5'-linked
25-m
25-mer
25mg
2.5mg
2.5-mg
25-mg
25-min
2.5-mm
25-mm
25-month
25-month-old
25oh
25-oh
25ohd
25-ohd
25-oh-d
25-oh-vitamin
2'-5'oligoadenylate
2'-5'-oligoadenylate
2',5'-oligoadenylate
2',5'-oligoadenylates
25-residue
25s
2.5s
25th
2.5th
25th-75th
25-week
2.5-year
25-year
2.5-year-old
25-year-old
-26%
.26
+26%
2,6-
2.6-
26-
263k
26830a
26a
26al
2,6-bisphosphatase
2,6-bisphosphate
26-day
26-day-old
2,6-diaminopurine
2,6-dichloro-4-nitrophenol
2,6-dichlorophenol
2,6-dichlorophenolindophenol
2,6-diisopropylphenol
2,6-dinitrotoluene
2,6-dnt
2-6-fold
2.6-fold
26-fold
2-6gal
26-gauge
26-hydroxycholesterol
26-hydroxylation
26-item
26k
2.6-kb
26-kd
26-kda
2.6-kilobase
26-month
26-month-old
26-residue
26s
2,6-sialyltransferase
26th
26-week
26-year
26-year-old
-27%
.27
+27%
2.7-
27-
27a
27al
2',7'-bis2-carboxyethyl-56-carboxyfluorescein
2',7'-biscarboxyethyl-56-carboxyfluorescein
27-bp
2',7'-dichlorodihydrofluorescein
2',7'-dichlorofluorescein
2',7'-dichlorofluorescin
2.7-fold
27-fold
27-gauge
27-hydroxycholesterol
27-hydroxylase
27-item
27k
2.7-kb
27-kd
27-kda
27-mer
2.7-mm
27-month
27-month-old
27-residue
27s
27th
27-year
27-year-old
=28
>28
-28%
.28
+28%
2.8-
28-
2.8-a
28-amino
28-bp
28-d
28_day
28-day
28-day-old
2,8-dihydroxyadenine
2.8-fold
28-fold
28-item
28k
2.8-kb
28-kd
28-kda
28-mer
28-month
28-month-old
28-residue
28s
28th
28-week
28-year
28-year-old
-29%
.29
+29%
2.9-
29-
293b
293t
299v
29-amino
2.9-fold
29-fold
29-item
29k
2.9-kb
29-kd
29-kda
29-month
29si
29th
29-year
29-year-old
2a
-2a
2-a
2a-
2a+
2aa
2-aa
2a-adrenergic
2a-adrenoceptor
2aaf
2-aaf
2aar
2ab
2a,b
2.abstract
2a-c
2-acetamido-2-deoxy-d-glucose
2-acetylaminofluorene
2-acetylpyridine
2-activated
2-acyl
2a-d
2-adrenergic
2-adrenoceptor
2-adrenoceptor-mediated
2-adrenoreceptor
2-af
2afc
2-ag
2-agonist
2alpha
2/alpha
2-am
2-amidinopropane
2-amino
2-amino-1-methyl-6-phenylimidazo4,5-bpyridine
2-amino-3,4-dimethylimidazo4,5-fquinoline
2-amino-3,8-dimethylimidazo4,5-fquinoxaline
2'-amino-3'-methoxyflavone
2-amino-3-methylimidazo4,5-fquinoline
2-amino-4-phosphonobutyrate
2-amino-4-phosphonobutyric
2-amino-5-phosphonopentanoic
2-amino-5-phosphonovalerate
2-amino-5-phosphonovaleric
2-amino-7-phosphonoheptanoic
2-aminoanthracene
2-aminoethoxydiphenyl
2-aminoethyl
2-aminofluorene
2-aminoisobutyric
2-aminophenol
2-aminopurine
2-aminopyridine
2-aminotetralin
2'-amp
2-antagonist
2-antiplasmin
2ap
2-ap
2apb
2-apb
2apro
2ar
2-ar
2-arachidonoyl
2-arachidonoylglycerol
2-arachidonylglycerol
2-aryl
2-arylpropionic
2-associated
2-autoreceptor
2b
-2b
2-base
2bc
2beta
2/beta
2-blockade
2-blocker
2-bp
2-bromo-alpha-ergocryptine
2-bromopropane
2-butanol
2-butanone
2-butoxyethanol
2c
2-c
2ca
2-ca
2-cado
2cda
2-cda
2cdi
2-cell
2-chain
2-chamber
2-channel
2-chloro
2-chloro-2'-deoxyadenosine
2-chloroadenosine
2-chlorodeoxyadenosine
2-chloroethanol
2-chloroethyl
2-chloro-n6-cyclopentyladenosine
2-chlorophenol
2-chloroprocaine
2cm
2-cm
2-c-methyl-d-erythritol
2-color
2-compartment
2-component
2-containing
2-cp
2-cy
2-cyanoacrylate
2d
2-d
2d-
2d:4d
2_day
2-day
2/day
2-day-old
2de
2-de
2d-echo
2d-echocardiography
2-deficient
2-deoxy
2'-deoxy
2-deoxy-2-18ffluoro-d-glucose
2-deoxyadenosine
2'-deoxyadenosine
2'-deoxycoformycin
2'-deoxycytidine
2-deoxy-d-glucose
2-deoxy-d-ribose
2-deoxyglucose
2-deoxy-glucose
2'-deoxyguanosine
2'-deoxynucleosides
2-deoxyribose
2-deoxystreptamine
2'-deoxyuridine
2-dependent
2dft
2dg
2-dg
2d-gel
2-dg-induced
2dg-induced
2-dimensional
2d-nmr
2-dog
2-dose
2d-page
2-drug
2e
2e-
2-electron
2-enoyl-coa
2-epimerase
2-ethylhexanoic
2-ethylhexanol
2-ethylhexyl
2f
2-faa
2-factor
2fe-2s
2fe-2s2+
2-fluoro-2-deoxy-d-glucose
>2-fold
2-fold
2g
2-g
2-globin
2-globulin
2-glycoprotein
2gpi
2-gpi
2-gy
2h
2_h
2-h
2h-
2h+
2h2o
2h4+
2hcl
2h-labeled
2h-nmr
2-hour
2-hourly
2hpg
2hpt
2-hr
2-hybrid
2-hydroxy
2-hydroxy-5-nitrobenzyl
2-hydroxybiphenyl
2-hydroxyestradiol
2-hydroxyestrone
2-hydroxyethyl
2'-hydroxyl
2-hydroxylase
2-hydroxylated
2-hydroxylation
2-hydroxymuconic
2-hydroxypropyl
2-hydroxypropyl-beta-cyclodextrin
2-hydroxysaclofen
2-hz
2i
2-iminothiolane
2-induced
2-infected
2-integrin
2-interferon
2-iodomelatonin
2iv
2j
2-j
2k
2k1c
2k-1c
2-kb
2-keto
2-keto-3-deoxyoctonate
2-ketoglutarate
2-ketoisocaproate
2-khz
2-kidney
2-kilobase
2-kinase
2l
2-l
2-like
2-loaded
2-log
2-ltr
2m
2-m
2m-/-
2-macroglobulin
2man
2me
2-me
2-mediated
2-mercaptobenzothiazole
2-mercaptoethane
2-mercaptoethanol
2-mercaptopropionylglycine
2-mesadp
2mesatp
2-mesatp
2-methacryloyloxyethyl
2-methoxy
2-methoxyestradiol
2-methoxyethanol
2-methyl
2-methyl-1,4-naphthoquinone
2-methyl-2,4-pentanediol
2-methyl-2-nitrosopropane
2-methyl-5-ht
2-methyl-6-phenylethynyl-pyridine
2-methylhistamine
2-methylnaphthalene
2-methylthio
2-methylthioadenosine
2-methylthioatp
2-methylthio-atp
2mg
2-mg
2-mg/kg
2mg/kg
2-mhz
2-microglobulin
2-micron
2-min
2-minute
2-ml
2mm
2_mm
2-mm
2m-methylamine
2-mo
2-monoacylglycerol
2_month
2-month
2-month-old
2-mo-old
2mr
2mr/lrp
2-msh
2n
2-n
2-na
2-naphthol
2-naphthyl
2-naphthylamine
2nd
2nd-order
2-nitrobenzoic
2-nitrofluorene
2-nitroimidazole
2-nitroimidazoles
2-nitropropane
2-noradrenergic
2-np
2o
2-oh
2'-oh
2'-o-methyl
2'-o-methylation
2-opioid
2-oxo
2-oxoacid
2-oxoglutarate
2-oxoglutarate-dependent
2p
2-p
2-pag
2-pam
2-part
2-peg
2-period
2-phase
2-phenyl
2-phenylethanol
2-phenylethyl
2-phenylethylamine
2-phosphate
2'-phosphate
2-phosphoglycerate
2pi
2-pi
2-plasmin
2-pmpa
2pn
2-point
2-position
2'-position
2-positive
2-producing
2-propanol
2-pyridyl
2-pyridylethylamine
2-pyrrolidone
2q
2&quot
2r
2-receptor
2s
2-s
2-sample
2sd
2-second
2-selective
2-sided
2sigma
2-site
2-specific
2-stage
2-step
2-stimulant
2-substituent
2-substituted
2-subtype
2-subunit
2-sulfate
2-sympathomimetic
2t
2-tailed
2-test
2-thiobarbituric
2-thiouracil
2-tran
2-trimethylsilylethyl
2-tubulin
2-type
2u
2u-globulin
2v
2-vessel
2vi
2vo
2w
2-way
2_week
2-week
2-weekly
2-week-old
2-wk
2-wk-old
2x
2-y
2_year
2-year
2-year-old
2-yr
2-yr-old
=3
>3
>/=3
-3
--3
-3%
.3
.3%
$3
*3
#3
+3
+/-3
+/-3%
+3%
3-
3/
3.
3'
3'-
3%
3+
=30
=30%
>30
>/=30
>3.0
>30%
-30%
.30
$30
+30%
3.0-
30-
30+
=300
>300
300-
3,000-fold
3000-fold
300-bed
300-bp
300-fold
300-kda
300-m
300mg
300-mg
3020insc
305-d
305-day
-308a
308-nm
30a
30-amino
30-bp
30c
30-cm
30d
30-d
30_day
30-day
30-day-old
30-degree
3.0-fold
30-fold
30-gauge
30-h
30-hz
30-item
30k
3.0-kb
30-kb
30-kd
30-kda
30-km
30-m
30-mer
30mg
30-mg
30-mg/kg
30-microgram
30min
30_min
30-min
30-minute
30_minutes
30-ml
3.0-mm
30-mm
30-month
30-month-old
30-nm
30-residue
30s
30-s
30-sec
30-second
3.0t
3.0-t
30th
30-week
30-week-old
30-year
30-year-old
30-yr-old
-31%
.31
+31%
3.1-
31-
3-10-fold
310-helical
310-helices
310-helix
3-13clactate
316l
31-day
3.1-fold
31-fold
31-item
31k
3.1-kb
31-kd
31-kda
31p
31p-
31p-magnetic
31p-mr
31p-nmr
31p-nuclear
31-residue
31st
31-year
31-year-old
=32
>32
-32%
.32
+32%
3.2-
32-
32-bp
32c
32-cell
32d
32-day
3,2'-dimethyl-4-aminobiphenyl
3.2-fold
32-fold
32-item
32k
3.2-kb
32-kd
32-kda
32-month
32nd
32p
32p-
32padp-ribosylation
32patp
32p-atp
32pi
32p-incorporation
32p-labeled
32p-labeling
32p-labelled
32p-labelling
32pnad
32porthophosphate
32p-orthophosphate
32pphosphate
32p-phosphate
32pphosphatidic
32ppi
32p-postlabeling
32p-post-labeling
32p-postlabelling
32s
32-week
32-year
32-year-old
-33%
.33
+33%
3.3-
33-
3,3',4,4',5-pentachlorobiphenyl
3,3',4,4'-tetrachlorobiphenyl
3-3,4-dichlorophenyl-1,1-dimethylurea
3,3',5,5'-tetramethylbenzidine
3,3',5-triiodo-l-thyronine
3,3',5-triiodothyronine
3,3',5'-triiodothyronine
3-3-cholamidopropyldimethylammonio-1-propanesulfonate
3,3'-diaminobenzidine
3,3'-dichlorobenzidine
3,3'-diindolylmethane
3,3'-diiodothyronine
3.3-fold
33-fold
3-3hglucose
3-3h-glucose
33k
3.3-kb
33-kd
33-kda
33-month
33p
33rd
33-year
33-year-old
-34%
.34
+34%
3,4-
3.4-
34-
34+
3,4,3',4'-tetrachlorobiphenyl
344_rat
3-4,5-dimethylthiazol-2-yl-2,5-diphenyl
3-4,5-dimethylthiazol-2-yl-2,5-diphenyltetrazolium
3,4,5-trisphosphate
3,4-benzpyrene
3,4-bisphosphate
3,4-dap
3,4-diaminopyridine
3,4-dichloroaniline
3,4-dichloroisocoumarin
3,4-dihydrodiol
3,4-dihydroxybenzoic
3,4-dihydroxyphenylacetic
3,4-dihydroxyphenylalanine
3,4-dihydroxyphenylethylamine
3,4-dihydroxyphenylglycol
3,4-dioxygenase
3-4-fold
3.4-fold
34-fold
34k
3.4-kb
34-kd
34-kda
3,4-methylenedioxyamphetamine
3,4-methylenedioxymethamphetamine
34s
34th
34-year
34-year-old
=35
=35%
>35
>3.5
>35%
-35%
.35
+35%
3.5-
35-
>350
350-fold
350-kda
3,5,3'-triiodo-l-thyronine
3,5,3'-triiodothyronine
3,5,6-trichloro-2-pyridinol
3',5'-adenosine
3',5'-amp
3',5'-bisphosphate
35cl
3',5'-cyclic
3':5'-cyclic
3'5'-cyclic
35-day
35-day-old
35delg
3-5-fold
3.5-fold
35-fold
3',5'-guanosine
35k
3.5-kb
35-kd
35-kda
3.5-mhz
35-min
3.5-mm
35-mm
3',5'-monophosphate
3':5'-monophosphate
3'5'-monophosphate
3',5'-monophosphate-dependent
3':5'-monophosphate-dependent
3',5'-phosphate
35-residue
35s
35s-
35scysteine
35s-cysteine
35sgtp
35sgtpgammas
35s-gtpgammas
35sguanosine
35s-labeled
35s-labelled
35smethionine
35s-methionine
35s-methionine-labeled
35smethionine-labeled
35smethionine-labelled
35so42-
35ssulfate
35s-sulfate
35ssulphate
35s-sulphate
35stbp
35s-tbp
35st-butylbicyclophosphorothionate
35th
3.5-year
35-year
3.5-year-old
35-year-old
35-yr-old
>36
-36%
.36
+36%
3.6-
36-
360-degree
365-nm
36cl
36cl-
3-6-fold
3.6-fold
36-fold
36-h
36-hour
36-item
36k
3.6-kb
36-kd
36-kda
36-month
36-month-old
36-residue
36th
36-week
36-year
36-year-old
=37
>37
-37%
.37
+37%
3.7-
37-
37-amino
37c
37_degrees
3,7-dimethyl-1-propargylxanthine
3.7-fold
37-fold
37k
3.7-kb
37-kd
37-kda
37th
37-year
37-year-old
>38
-38%
.38
+38%
3.8-
38-
380a
384-well
3.8-fold
38-fold
38k
3.8-kb
38-kd
38-kda
38th
38-year
38-year-old
-39%
.39
+39%
3.9-
39-
3924a
3.9-fold
39-fold
39k
3.9-kb
39-kd
39-kda
39th
39-year
39-year-old
3a
3a+
3ab
3-ab
3a,b
3-aba
3abc
3.abstract
3a-c
3-acetate
3-acetyl
3-acetyldeoxynivalenol
3-acetylpyridine
3a-d
3-adrenergic
3-adrenoceptor
3a-e
3alpha
3alpha-
3alpha,5alpha-thp
3alpha-androstanediol
3alpha-diol
3alpha-hsd
3alpha-hydroxy-5alpha-pregnan-20-one
3alpha-hydroxysteroid
3-amino
3-amino-1,2,4-triazole
3-amino-1,4-dimethyl-5h-pyrido4,3-bindole
3-amino-1-methyl-5h-pyrido4,3-bindole
3-aminobenzamide
3-aminopyridine
3-aminotriazole
3'-amp
3ao
3ap
3-ap
3ar
3-ar
3-at
3'-azido-2',3'-dideoxythymidine
3'-azido-3'-deoxythymidine
3b
3-base
3beta
3betahsd
3beta-hsd
3beta-hydroxysteroid
3-bp
3c
3-carbon
3-carene
3cd
3-chloro-4-dichloromethyl-5-hydroxy-25h-furanone
3-chlorobenzoate
3-chlorocatechol
3-chlorotyrosine
3c-like
3clpro
3cm
3-cm
3-color
3-compartment
3-cp
3cpro
3d
3-d
3_day
3-day
3-day-old
3dcrt
3d-crt
3dct
3d-ct
3d-cta
3de
3-deazaadenosine
3-deazauridine
3-dehydroquinate
3'-deoxyadenosine
3-deoxy-d-arabino-heptulosonate
3-deoxy-d-manno-2-octulosonic
3-deoxy-d-manno-octulosonic
3-deoxyglucosone
3-dependent
3dft
3-dg
3-dimensional
3'-diphosphate
3-d-old
3-dose
3dpol
3d-qsar
3d-reconstruction
3-drug
3d-ssp
3d-structure
3dus
3e
3'end
3'-end
3'-exonuclease
3f
3-factor
3fe
3fe-4s
3-field
3'-flanking
>3-fold
3-fold
3g
3-g
3ga
3gal
3galnac
3-glucoside
3-glucuronide
3h
3_h
3-h
3h-
3h/14c
3h-2-deoxyglucose
3h2-deoxyglucose
3h2o
3h5ht
3h-5ht
3h-5-ht
3h5-ht
3h-5-hydroxytryptamine
3h5-hydroxytryptamine
3h-8-oh-dpat
3h8-oh-dpat
3haa
3h-aa
3hacetate
3hacetylcholine
3h-acetylcholine
3hach
3h-ach
3hadenine
3h-adenine
3hadenosine
3h-adenosine
3haf-dx
3haldosterone
3'-half
3h-amino
3hamp
3hampa
3h-ampa
3h-androgen
3handrostenedione
3harachidonate
3harachidonic
3h-arachidonic
3harginine
3h-arginine
3hatp
3havp
3h-avp
3hazidopine
3hb
3hbap
3hbenzoapyrene
3hbk
3hbp
3hbradykinin
3hbremazocine
3hbtx-b
3hbumetanide
3hcamp
3h-camp
3hcft
3hcg
3hcgmp
3hcgp
3h-cgp
3hcha
3hcholesterol
3h-cholesterol
3hcholesteryl
3hcholine
3h-choline
3hcitalopram
3hcitrulline
3hclonidine
3h-clonidine
3hcnqx
3hcocaine
3hcolchicine
3hcorticosterone
3h-corticosterone
3hcortisol
3hcpp
3hcyclic
3h-cyclic
3hcyclohexyladenosine
3hcytisine
3hcytochalasin
3hda
3h-da
3hdadle
3hdago
3hdamgo
3h-d-aspartate
3hd-aspartate
3hdex
3hdexamethasone
3h-dexamethasone
3hdfp
3hdha
3h-dha
3hdht
3h-dht
3hdiazepam
3h-diazepam
3hdigoxin
3h-digoxin
3hdihydroalprenolol
--3hdihydroalprenolol
3h-dihydroalprenolol
3hdihydroergocryptine
3hdihydromorphine
3h-dihydromorphine
3hdihydrotestosterone
3h-dihydrotestosterone
3hdiprenorphine
3hdizocilpine
3hdna
3hdopamine
3h-dopamine
3hdpcpx
3hdpdpe
3hdt
3hdtg
3hdthd
3he
3hekc
3hepibatidine
3hestradiol
3h-estradiol
3hestrone
3hethanolamine
3hethylketocyclazocine
3hetorphine
3h-etorphine
3hflumazenil
3hflunitrazepam
3h-flunitrazepam
3hfnz
3hfolic
3hforskolin
3hfucose
3h-fucose
3hgaba
3h-gaba
3hgalactose
3h-galactose
3hgamma-aminobutyric
3hgbr
3hgdp
3hglibenclamide
3hglu
3hglucosamine
3h-glucosamine
3hglucosamine-labeled
3hglucose
3h-glucose
3hglutamate
3h-glutamate
3hglycerol
3h-glycerol
3hglycine
3h-glycine
3hgtp
3hhaloperidol
3hheparin
3h-heparin
3hhistamine
3h-histamine
3hhypoxanthine
3hidazoxan
3h-idazoxan
3hifenprodil
3h-imi
3himipramine
3h-imipramine
3hinositol
3h-inositol
3hinositol-labeled
3hinsp
3hinulin
3h-inulin
3hip
3-hk
3hkainate
3hkainic
3hketanserin
3h-ketanserin
3h-labeled
3h-labelled
3h-l-arginine
3hleucine
3h-leucine
3hleukotriene
3hl-glutamate
3h-ligand
3hlsd
3hlysine
3h-lysine
3hmannitol
3hmannose
3hmazindol
3hmepyramine
3h-mepyramine
3hmesulergine
3hmethotrexate
3hmethyl
3h-methyl
3hmethyltrienolone
3hmetrh
3hmevalonate
3h-mpp+
3hmpp+
3hmtx
3hmuscimol
3h-muscimol
3hmyoinositol
3hmyo-inositol
3hmyristate
3hmyristic
3hna
3h-na
3hnaloxone
3h-naloxone
3hnbmpr
3hne
3h-ne
3hneca
3hneurotensin
3hnicotine
3h-nicotine
3hnimodipine
3hnisoxetine
3hnitrendipine
3h-nitrendipine
3hnitrobenzylthioinosine
3hnm
3h-nm
3h-n-methylscopolamine
3hn-methylscopolamine
3hnoradrenaline
3h-noradrenaline
3hnorepinephrine
3h-norepinephrine
3hnpa
3hoestradiol
3hoh
3holeate
3holeic
3houabain
3h-ouabain
3-hour
3h-overflow
3hpa
3hpaf
3h-paf
3hpah
3hpalmitate
3hpalmitic
3hparoxetine
3h-paroxetine
3hpcp
3hpdbu
3h+-pentazocine
3hphenylalanine
3h-phenylalanine
3hphorbol
3hphosphatidylinositol
3hpirenzepine
3hpk
3hpn
+-3hpn
3hprazosin
3h-prazosin
3hpregnenolone
3hprogesterone
3h-progesterone
3hproline
3h-proline
3hprostaglandin
3hputrescine
3hpz
3hqnb
3h-qnb
3hquinpirole
3hquinuclidinyl
3h-quinuclidinyl
3hr
3-hr
3hraclopride
3h-raclopride
3h-radioactivity
3hrauwolscine
3h-rauwolscine
3hretinoic
3hretinol
3hro
3h-ro
3hryanodine
3h-ryanodine
3hsaxitoxin
3hsch
3h-sch
3hserine
3hserotonin
3h-serotonin
3hsp
3hspiperone
3h-spiperone
3hspiroperidol
3h-spiroperidol
3hsr
3hstrychnine
3hsucrose
3ht
3h-t
3hta
3htamoxifen
3htaurine
3h-taurine
3htaurocholate
3htbob
3htcdd
3htcp
3htdr
3h-tdr
3htestosterone
3h-testosterone
3h-tetracycline
3hthymidine
3h-thymidine
3h-thymidine-labeled
3hthymidine-labeled
3htrh
3htriamcinolone
3htryptamine
3htryptophan
3h-tryptophan
3htyrosine
3h-tyrosine
3huridine
3h-uridine
3hv
3hvaline
3hvasopressin
3hvinblastine
3hvincristine
3hwater
3hwin
3-hydroxy
3'-hydroxy
3-hydroxy-3-methylglutaric
3-hydroxy-3-methylglutaryl
3-hydroxy-3-methylglutaryl-coa
3-hydroxy-3-methylglutaryl-coenzyme
3-hydroxyacyl-coa
3-hydroxyanthranilate
3-hydroxyanthranilic
3-hydroxybenzoapyrene
3-hydroxybenzoate
3-hydroxybutyrate
3-hydroxyglutaric
3-hydroxyisovaleric
3-hydroxykynurenine
3-hydroxyl
3'-hydroxyl
3-hydroxylase
3-hydroxylation
3-hydroxymethylantipyrine
3-hydroxypyridine
3hyohimbine
3h-yohimbine
3-hz
3hzolpidem
3i
3-isobutyl-1-methylxanthine
3-isobutyl-1-methyl-xanthine
3-isopropylmalate
3iv
3j
3k
3-k
3-kb
3-keto
3-ketoacyl-coa
3-keto-desogestrel
3-ketosteroid
3-kinase
3'-kinase
3-kinase-akt
3-kinase/akt
3-kinase-dependent
3-kinases
3l
3-l
3-level
3-like
3-linked
3ll
3-log
3m
3-m
3man
3mc
3-mc
3-mcpd
3-meade
3'-medab
3'-me-dab
3-mediated
3-mehis
3-mercaptopicolinate
3-mercaptopropionic
3-mercaptopyruvate
3-methoxy
3-methoxy-4-hydroxyphenylethylene
3-methoxy-4-hydroxyphenylethyleneglycol
3-methoxy-4-hydroxyphenylglycol
3-methoxytyramine
3-methyl
3'-methyl-4-dimethylaminoazobenzene
3-methyladenine
3-methyladenine-dna
3-methylcatechol
3-methylcholanthrene
3-methylcholanthrene-induced
3-methylcholanthrene-inducible
3-methylcholanthrene-treated
3-methylcrotonyl-coa
3-methylglutaconic
3-methylhistidine
3-methylindole
3-methylxanthine
3mg
3-mg
3mg/kg
3mh
3-mh
3mi
3-mi
3-microm
3-micron
3-min
3-minute
3-ml
3mlct
3mm
3-mm
3-mm-thick
3-mo
3-monooxygenase
3'-monophosphate
3_month
3-month
3-monthly
3-month-old
3-mo-old
3-morpholinosydnonimine
3-morpholino-sydnonimine
3'-most
3-mp
3-mt
3n
3-nba
3-nitropropionic
3-nitrotyrosine
3'-noncoding
3'-nontranslated
3np
3-np
3-npa
3-nt
3-o-beta-d-glucopyranoside
3-o-beta-d-glucopyranosyl
3-o-glucoside
3-oh
3'oh
3'-oh
3-ohb
3-omd
3-o-methyl
3-o-methyl-d-glucose
3-o-methyldopa
3-o-methylglucose
3omg
3-omg
3-o-mg
3-oxide
3-oxo
3-oxoacyl-coa
3p
3-p
3-part
3-phase
3-phosphatase
3'-phosphatase
3-phosphate
3'-phosphate
3'-phosphoadenosine
3'-phosphoadenosine-5'-phosphosulfate
3'-phosphodiesterase
3-phosphoglycerate
3'-phosphohydrolase
3-phosphoinositide-dependent
3-phosphorylated
3'-phosphotransferase
3-piece
3-point
3-position
3'-position
--3-ppp
+-3-ppp
3-ppp
3'-processing
3'-proximal
3-pyridyl
3q
3-quinuclidinyl
3&quot
3r
3'-race
3rd
3rd-stage
3'-region
3s
3-s
3'-side
3sigma
3-specific
3'-splice
3-stage
3-step
3-substituent
3-substituted
3-subunit
3-sulfate
3t
3-t
3t3-f442a
3tc
3'-terminal
3'-termini
3'-terminus
3-tesla
3-thia
3-times
3'untranslated
3'-untranslated
3'utr
3'-utr
3v
3-vessel
3vi
3w
3-way
3_week
3-week
3-weekly
3-week-old
3-wk
3-wk-old
3x
3_year
3-year
3-year-old
3-yr
3-yr-old
=4
>4
>/=4
-4
-4%
.4
.4%
$4
*4
#4
+4
+/-4
+4%
4-
4.
4'-
4%
4+
=40
=40%
>40
>/=40
>4.0
>40%
-40%
.40
$40
+40%
4.0-
40-
40+
=400
>400
400-
4000-fold
400-fold
400-kda
400-m
400mg
400-mg
400x
4070a
40-bp
40-cm
40-day
40-day-old
4.0-fold
40-fold
40-h
40-hz
40-item
40k
4.0-kb
40-kb
40kd
40-kd
40-kda
40-m
40mg
40-mg
40-min
40-minute
4.0-mm
40-mm
40-month
40-residue
40s
40-s
40th
40-transformed
40-week
40-week-old
40x
40-year
40-year-old
-41%
.41
+41%
4.1-
41-
4-10-fold
4-14c
4-14ccholesterol
4.1b
4-1bb
4-1bbl
4.1-fold
41-fold
41k
4.1-kb
41-kda
4.1n
4.1r
41st
41-year
41-year-old
-42%
.42
+42%
42-
42112a
42-d
42-day
42-day-old
4.2-fold
42-fold
42k
42k+
4.2-kb
42-kd
42-kda
42-month
42nd
42-residue
42s
42-year
42-year-old
-43%
.43
+43%
4.3-
43-
4.3-fold
43-fold
43k
4.3-kb
43-kd
43-kda
43rd
43s
43-year-old
-44%
.44
+44%
44-
4,4'-bipyridine
44ca
4,4'-diisothiocyanatostilbene-2,2'-disulfonic
4,4'-diisothiocyanostilbene-2,2'-disulfonic
4.4-fold
44-fold
44k
4.4-kb
44-kd
44-kda
44th
44-year
44-year-old
=45
>45
>4.5
>45%
-45%
.45
+45%
4.5-
45-
45+
450191-s
450-fold
4,5,6,7-tetrahydroisoxazolo5,4-cpyridin-3-ol
4,5',8-trimethylpsoralen
4,5-bisphosphate
45ca
45ca++
45ca2+
45calcium
45-day
45-day-old
45-degree
4,5-diaminofluorescein
4-5-fold
4.5-fold
45-fold
45k
4.5-kb
45-kd
45-kda
45-min
45-minute
4.5-mm
4,5-oxide
45s
4.5s
45-s
45th
45,x
45,x/46,xx
45,x/46,xy
4.5-year
45-year
45-year-old
-46%
.46
4.6-
46-
4,6-dehydratase
4,6-diamidino-2-phenylindole
4',6-diamidino-2-phenylindole
4-6-fold
4.6-fold
46-fold
46k
4.6-kb
46-kda
46th
46xx
46,xx
46xy
46,xy
46-year
46-year-old
-47%
.47
47-
47ca
4.7-fold
47-fold
4.7-kb
47-kd
47-kda
47,xxx
47,xxy
47,xy
47,xyy
47-year
47-year-old
>48
-48%
.48
+48%
4.8-
48-
48/80-induced
488h
48-bp
4,8-dimeiqx
4.8-fold
48-fold
48h
48_h
48-h
48_hour
48-hour
48-hr
48k
4.8-kb
48-kd
48-kda
48-month
48s
48th
48-week
48-well
48-year
48-year-old
-49%
.49
49-
4'-9-acridinylaminomethanesulfon-m-anisidide
49f
4.9-fold
49k
49-kda
49th
49-year
49-year-old
4a
4-a
4-abp
4.abstract
4a-c
4-acetamido-4'-isothiocyanostilbene-2,2'-disulfonic
4alpha
4-amino
4-aminoantipyrine
4-aminobenzoic
4-aminobiphenyl
4-aminobutyrate
4-aminobutyric
4-aminophenol
4-aminophenylmercuric
4-aminopyridine
4-aminopyridine-sensitive
4-aminoquinoline
4-aminoquinolines
4-androstene-3,17-dione
4-androstenedione
4ap
4-ap
4-ap-induced
4-app
4-ap-sensitive
4b
4-base
4beta-phorbol
4-bp
4-bromophenacyl
4c
4-carbon
4-cb
4-cell
4-chamber
4-channel
4-chloroaniline
4-chlorobenzoate
4-chlorobiphenyl
4-chlorocatechol
4-chloro-m-cresol
4-chlorophenol
4-cholesten-3-one
4cl
4-cm
4-cmc
4-cp
4d
4-d
4-damp
4_day
4-day
4-day-old
4_degrees
4-demethoxydaunorubicin
4'-deoxydoxorubicin
4-dimethylaminoazobenzene
4-dimethylaminopyridine
4-dione
4-diphenylacetoxy-n-methylpiperidine
4-drug
4e
4e-binding
4e-bp
4-ene
4'-epidoxorubicin
4'-epi-doxorubicin
4-epimerase
4-ethyl
4f
4f2hc
4-factor
4fe-4s
4fe-4s2+
4-field
>4-fold
4-fold
4g
4g/4g
4g/5g
4glc
4glcnac
4/group
4h
4_h
4-h
4h2o
4hc
4-hc
4he
4hne
4-hne
4-hour
4-hourly
4hpr
4-hpr
4-hr
4-hydroperoxycyclophosphamide
4-hydroxy
4'-hydroxy
4-hydroxy-2-nonenal
4-hydroxy-3-nitrophenylacetyl
4-hydroxyalkenal
4-hydroxyaminoquinoline
4-hydroxyandrostenedione
4-hydroxyanisole
4-hydroxyantipyrine
4-hydroxybenzoate
4-hydroxybenzoic
4-hydroxybiphenyl
4-hydroxybutyric
4-hydroxycoumarin
4-hydroxycyclophosphamide
4-hydroxyestradiol
4-hydroxyestrone
4-hydroxyl
4-hydroxylase
4'-hydroxylase
4-hydroxylated
4-hydroxylation
4'-hydroxylation
4-hydroxynonenal
4-hydroxyphenyl
4-hydroxyphenylacetic
4-hydroxyphenylpyruvate
4-hydroxyproline
4-hydroxypropranolol
4-hydroxytamoxifen
4-hydroxy-tamoxifen
4-hz
4-integrin
4-ipomeanol
4-item
4iv
4k
4-kb
4-kda
4-khz
4-kinase
4l
4-linked
4-log
4m
4-m
4-ma
4-mbc
4-meta
4-meta/mma-tbb
4-methyl
4-methylcatechol
4-methylhistamine
4-methylnitrosamino-1-3-pyridyl-1-butanol
4-methylnitrosamino-1-3-pyridyl-1-butanone
4-methylpyrazole
4-methylumbelliferone
4-methylumbelliferyl
4-mg
4-micron
4-min
4-minute
4-ml
4mm
4-mm
4-mo
4-monooxygenase
4-monophosphate
4_month
4-month
4-month-old
4-mo-old
4-mp
4-mu
4-mv
4n
4-nitro
4-nitrocatechol
4-nitrophenol
4-nitrophenyl
4-nitroquinoline
4-nitroquinoline-1-oxide
4-nitroquinoline-n-oxide
4-nonylphenol
4-np
4nqo
4-nqo
4nqo-induced
4-oh
4-oha
4-ohen
4-oht
4-oh-tam
4-ot
4-oxalocrotonate
4-oxo
4p
4p-
4-pa
4-part
4-pentenoic
4-phenyl
4-phenylbutyrate
4-phosphate
4'-phosphopantetheine
4pi
4-pobn
4-point
4-position
4'-position
4-pyridoxic
4q
4-quinolone
4-quinolones
4r
4s
4-s
4-step
4-substituent
4-substituted
4-sulfate
4-sulfated
4-sulphate
4t
4-tert-octylphenol
4th
4-thiouridine
4th-stage
4th-year
4-times
4-tran
4v
4-vessel
4-vinylpyridine
4-way
4_week
4-week
4-weekly
4-week-old
4-wk
4-wk-old
4x
4_year
4-year
4-year-old
4-yr
4-yr-old
=5
=5%
>5
>/=5
>5%
-5
-5%
.5
.5%
$5
*5
#5
+5
+/-5
+/-5%
+5%
5-
5'
5'-
5%
5+
=50
=50%
>50
>/=50
>/=50%
>5.0
>50%
-50%
.50
$50
+50%
5.0-
50-
50+
=500
>500
$500
500-
>5000
$50,000
50,000/microl
5000-fold
500-bed
500-bp
500-fold
500-hz
500-m
500mg
500-mg
500-mhz
500/microl
500/microliter
500-ml
50-100-fold
508a
50-day
50-day-old
>50-fold
5.0-fold
50-fold
50-g
50-hz
50-item
50k
5.0-kb
50-kb
50-kd
50-kda
50-kilodalton
50-m
50mg
50-mg
50-mg/kg
50mg/kg
50-microgram
50-microl
50-microliter
50-microm
50-micron
50-min
50-ml
50mm
5.0-mm
50-mm
50-nm
50s
50-s
50th
50_year
50-year
50-year-old
-51%
.51
51-
5-10-fold
5,10-methylenetetrahydrofolate
51chromium
51cr
51credta
51cr-edta
51cr-labeled
51cr-labelled
51cr-release
5.1-fold
51-kda
51v
51-year-old
-52%
.52
52-
525a
525-a
5.2-fold
52k
5.2-kb
52-kd
52-kda
52nd
52-week
52-year
52-year-old
-53%
.53
532-nm
5382insc
5.3-fold
53k
53-kda
5-3-ketosteroid
5'-3-o-thiotriphosphate
53-year-old
-54%
.54
54-dependent
5.4-fold
54-fold
54k
54-kda
54mn
54mn2+
54-year
54-year-old
=55
>55
-55%
.55
+55%
5.5-
55-
5,5-dimethyl-1-pyrroline
5,5-dimethyl-1-pyrroline-n-oxide
5,5-diphenylhydantoin
5,5'-dithiobis2-nitrobenzoate
5,5'-dithiobis-2-nitrobenzoic
5,5'-dithiobis2-nitrobenzoic
55fe
5.5-fold
55-fold
55k
5.5-kb
55-kd
55-kda
55-kilodalton
5.5-mm
55th
55-year
55-year-old
-56%
.56
5,6-
56-
569b
5,6-benzoflavone
56-carboxyfluorescein
56-day
5,6-dht
5,6-dichloro-1-beta-d-ribofuranosylbenzimidazole
5,6-dihydroxyindole
5,6-dihydroxytryptamine
5,6-dimethylbenzimidazole
5,6-dimethylxanthenone-4-acetic
5,6-eet
56fe
5-6-fold
5.6-fold
56-fold
56k
56-kda
56th
5,6-tran
56-year
56-year-old
-57%
.57
57-
57746a
57co
57co-bleomycin
5,7-dht
5,7-dihydroxytryptamine
57fe
5-7-fold
5.7-fold
57-kda
57-year-old
-58%
.58
58-
5,8,11,14-eicosatetraynoic
585-nm
58611a
58fe
5.8-fold
58k
58-kd
58-kda
5.8s
58-year
58-year-old
-59%
.59
59co
59fe
59fe-labeled
5.9-fold
59-kda
59-year
59-year-old
5a
5a/6a
5.abstract
5ac
5a-c
5'-adenosine
5'-adenylyl
5'-adenylylimidodiphosphate
5'-adthd
5-ala
5alpha
5-alpha
5alpha-androstane-3alpha,17beta-diol
5alpha-dht
5alpha-dihydrotestosterone
5alphar
5alpha-r
5alpha-reduced
5-alpha-reductase
5alpha-reductase
5-amino
5-aminoimidazole-4-carboxamide
5-aminolaevulinate
5-aminolaevulinic
5-aminolevulinate
5-aminolevulinic
5-aminosalicylate
5-aminosalicylic
5'amp
5'-amp
5'-amp-activated
5asa
5-asa
5-aza
5-aza-2'-deoxycytidine
5-azac
5-aza-cdr
5-aza-cr
5-azacytidine
5-aza-dc
5b
5'-beta
5'-beta,gamma-imidotriphosphate
5'-beta-thiodiphosphate
5-bisphosphate
5-bp
5-bromo
5-bromo-2-deoxyuridine
5-bromo-2'-deoxyuridine
5'-bromo-2'-deoxyuridine
5-bromo-4-chloro-3-indolyl
5-bromo-4-chloro-3-indolyl-beta-d-galactopyranoside
5-bromodeoxyuridine
5'-bromodeoxyuridine
5-bromouracil
5c
5'-cap
5-carboxamidotryptamine
5cb
5-ch3-h4pteglu
5cm
5-cm
5-coordinate
5-ct
5'-cyclic
5d
5-d
5'd
5'-d
5_day
5-day
5-day-old
5'-deiodinase
5'-deiodination
5'-deletion
5-delta
5'-deoxy-5-fluorouridine
5'-deoxy-5'-methylthioadenosine
5'-deoxyadenosine
5-desaturase
5'dfur
5'-dfur
5'-dfurd
5'di
5'-di
5'd-i
5'd-ii
5-diol
5'-diphosphate
5-d-old
5-doxyl
5-doxylstearic
5e
5'-end
5-enolpyruvylshikimate-3-phosphate
5'-exonuclease
5f
5-f
5-factor
5fc
5-fc
5'-flanking
5-flucytosine
5-fluoro
5-fluoro-2'-deoxyuridine
5-fluorocytosine
5-fluorodeoxyuridine
5-fluorouracil
5-fluorouracil-based
5-fluorouracil-induced
5-fluorouracil/leucovorin
5-fluorouracil-treated
5-fluorouridine
>5-fold
5-fold
5-formyltetrahydrofolate
5-formyluracil
5fu
5-fu
5-fu-based
5-fudr
5-fu/fa
5-fu-induced
5-fu/leucovorin
5-fu/lv
5-fura
5-fu-resistant
5-fu-treated
5g
5-g
5g/5g
5'-gamma-thiotriphosphate
5'-gmp
5/group
5'-guanylyl
5'-guanylylimidodiphosphate
5h
5-h
5'-half
5-hd
5-hete
5hiaa
5-hiaa
5-hiaa/5-ht
5-hmf
5-hour
5-hpete
5-hr
5ht
5-ht
5-ht-
5ht1a
5-ht1a
5-ht-1a
5-ht1a/1b
5-ht1a-receptor
5ht1b
5-ht1b
5-ht1b/1d
5-ht1b/d
5ht1c
5-ht1c
5ht1d
5-ht1d
5-ht1e
5-ht1f
5-ht1-like
5-ht1p
5ht2a
5-ht2a
5-ht2a/2c
5-ht2ar
5-ht2b
5ht2c
5-ht2c
5-ht2cr
5-ht2-receptor
5-ht3a
5-ht3b
5-ht3r
5-ht3-receptor
5-ht5a
5-ht-containing
5-htergic
5-ht-evoked
5-ht-immunoreactive
5-ht-induced
5ht-induced
5-ht-ir
5-ht-like
5-ht-mediated
5-ht-moduline
5htp
5-htp
5-htp-induced
5-ht-receptor
5-ht-stimulated
5htt
5-htt
5httlpr
5-httlpr
5-hydroxy
5-hydroxydecanoate
5-hydroxydecanoic
5-hydroxydopamine
5-hydroxyeicosatetraenoic
5-hydroxyindolacetic
5-hydroxyindole
5-hydroxyindole-3-acetic
5-hydroxyindoleacetic
5-hydroxy-indoleacetic
5-hydroxyindoles
5'-hydroxyl
5-hydroxylation
5-hydroxy-l-tryptophan
5-hydroxymethyl
5-hydroxymethyl-2'-deoxyuridine
5-hydroxymethylfurfural
5-hydroxymethyluracil
5-hydroxypropafenone
5-hydroxytryptamine
5-hydroxy-tryptamine
5-hydroxytryptamine1a
5-hydroxytryptamine1b
5-hydroxytryptamine2a
5-hydroxytryptamine-induced
5-hydroxytryptaminergic
5-hydroxytryptophan
5-hydroxytryptophol
5-hz
5i
5-iodo-2'-deoxyuridine
5-iodoacetamidofluorescein
5-iododeoxyuridine
5-ismn
5'-isothiocyanate
5-item
5iv
5k
5-kb
5-kda
5-kinase
5l
5'-leader
5-lipoxygenase
5-lipoxygenase-activating
5lo
5-lo
5-log
5-lox
5m
5-m
5mc
5-mc
5-membered
5-meodmt
5-meot
5-methoxy
5-methoxy-n,n-dimethyltryptamine
5-methoxypsoralen
5-methoxytryptamine
5-methoxytryptophol
5-methyl
+-5-methyl-10,11-dihydro-5h-dibenzoa,dcyclohepten-5,10-imine
5-methylchrysene
5-methylcytosine
5-methyldeoxycytidine
5-methyltetrahydrofolate
5-methyltetrahydrofolic
5'-methylthioadenosine
5-methylurapidil
5-methyl-urapidil
5mg
5-mg
5-mg/kg
5mg/kg
5-mhz
5-microgram
5-microm
5-micron
5min
5_min
5-min
5-minute
5-ml
5mm
5_mm
5-mm
5-mm-thick
5'-monodeiodinase
5'-monodeiodination
5-mononitrate
5'-monophosphate
5'-monophosphates
5-month
5-month-old
5-mop
5'-most
5-mt
5-mthf
5-mu
5n
5-n
5'n
5'-n
5'-nase
5'ncr
5'-n-ethylcarboxamidoadenosine
5-n-ethyl-n-isopropylamiloride
5-nitro-2-3-phenylpropylaminobenzoic
5-nitroimidazole
5-nitroimidazoles
5-nm
5'-noncoding
5'-non-coding
5nt
5'nt
5'-nt
5'ntr
5'-nuclease
5-nucleotidase
5'nucleotidase
5'-nucleotidase
5'-nucleotidases
5'-nucleotide
5'-nucleotides
5'-o-2-thiodiphosphate
5'-o-3-thiotriphosphate
5-oh
5'-oh
5-ohda
5'-o-thiotriphosphate
5-oxo-ete
5-oxoproline
5p
5-p
5'-p-fluorosulfonylbenzoyladenosine
5-phosphatase
5'-phosphatase
5-phosphatases
5-phosphate
5'-phosphate
5'-phosphate-dependent
5'-phosphates
5-phosphoribosyl
5-phosphoribosyl-1-pyrophosphate
5'-phosphorylated
5'-phosphosulfate
5-point
5-position
5'-position
5'-promoter
5'-proximal
5q
5q-
5&quot
5r
5'race
5'-race
5'-rapid
5'-region
5'-regulatory
5s
5-s
5-s-cd
5-s-cysteinyldopa
5-sec
5-second
5'-side
5-specific
5'-splice
5'ss
5-step
5-steroid
5-substituent
5-substituted
5t
5'-terminal
5'-termini
5'-terminus
5'-tetraphosphate
5th
5-thio-d-glucose
5-times
5'-triphosphatase
5-triphosphate
5'-triphosphate
5'-triphosphates
5-trisphosphate
5'-truncated
5'-untranslated
5'-upstream
5'utr
5'-utr
5-week
5-week-old
5-wk
5-wk-old
5x
5y
5-y
5_year
5-year
5-year-old
5-year-survival
5-yr
5-yr-old
=6
>6
>/=6
-6
-6%
.6
.6%
$6
*6
#6
+6
+/-6
+6%
6-
6%
6+
=60
=60%
>60
>/=60
>60%
-60%
.60
+60%
60-
60+
>600
600-
6000-fold
600-bed
600-bp
600-fold
600-grit
600mg
600-mg
6059-s
60-cm
60co
60-d
60-day
60-day-old
60-fold
60fullerene
60-h
60-hz
60-item
60k
6.0-kb
60-kd
60-kda
60-kilodalton
60-mer
60-mg
60min
60_min
60-min
60/min
60-minute
60-month
60s
60-s
60-sec
60-second
60th
60-year
60-year-old
.61
6-10-fold
6-14cglucose
6174delt
6-18ffluoro-l-dopa
6.1-fold
61-kda
61st
61-year-old
-62%
.62
62-
6.2-fold
62-kd
62-kda
62-year
62-year-old
-63%
.63
63-
6-31g*
6.3-fold
6-3hglucose
63-kda
63ni
63ni2+
63-year
63-year-old
>64
.64
64-
64-cell
64-channel
64cu
6.4-fold
64-fold
64k
64-kd
64-kda
6-4pp
64-slice
64-year
64-year-old
=65
>65
>/=65
>65%
-65%
.65
6.5-
65-
65+
650m
65cu
6.5-fold
65-fold
65k
6.5-kb
65-kd
65-kda
65-kilodalton
6.5-mm
65th
65-year
65-year-old
65zn
65zn2+
-66%
.66
66-
6,6-2h2glucose
6.6-fold
66k
66-kda
66-year
66-year-old
.67
677c
677c>t
677c-->t
677t
677tt
67cu
6,7-dimethyl-8-ribityllumazine
6,7-dinitroquinoxaline-2,3-dione
6.7-fold
67ga
67ga-citrate
67gallium
67k
67-kd
67-kda
67lr
67-year-old
67zn
-68%
.68
68-
6-8-fold
6.8-fold
68ga
68k
68-kd
68-kda
68-year-old
.69
6.9-fold
69-kda
69-year-old
6a
6-acetylmorphine
6-am
6-amino
6-aminochrysene
6-aminohexanoic
6-aminonicotinamide
6-aminopenicillanic
6an
6-an
6-apa
6-azauracil
6-azauridine
6b
6bc
6-benzylaminopurine
6beta-hydroxycortisol
6beta-hydroxylase
6beta-hydroxylation
6-bp
6c
6-carboxyfluorescein
6-cb
6-chloromelatonin
6-chloropurine
6-cm
6-coordinate
6-cyano-7-nitroquinoxaline-2,3-dione
6d
6-d
6-day
6-day-old
6-deoxyerythronolide
6-desaturase
6-diazo-5-oxo-l-norleucine
6-dimethylaminopurine
6-dmap
6e
6f
6-fold
6g
6-gingerol
6/group
6h
6_h
6-h
6h2o
6-hour
6-hourly
6-hr
6-hydroxy
6-hydroxychlorzoxazone
6-hydroxydopa
6-hydroxydopamine
6-hydroxy-dopamine
6-hydroxydopamine-induced
6-hydroxydopamine-lesioned
6-hydroxydopamine-treated
6-hydroxyl
6-hydroxylation
6-hydroxymelatonin
6-hz
6-item
6k
6-kb
6-kda
6-keto
6-keto-pgf
6-keto-pgf1a
6-keto-pgf1alpha
6-ketoprostaglandin
6-keto-prostaglandin
6l
6l:18d
6li
6-linked
6m
6-mam
6-membered
6-mer
6-mercaptopurine
6-methyl
6-methylmercaptopurine
6-methylprednisolone
6-mg
6-min
6-minute
6mm
6-mm
6-mo
6-monoacetylmorphine
6_month
6-month
6-monthly
6-month-old
6-mo-old
6mp
6-mp
6-mv
6mw
6mwd
6mwt
6n
6-nc
6-nitrochrysene
6-n-propyl-2-thiouracil
6-n-propylthiouracil
6-oh
6ohda
6-ohda
6-oh-da
6-ohda-induced
6-ohda-lesioned
6-ohda-treated
6-oh-dopamine
6-ohm
6-o-sulfate
6-oxo-prostaglandin
6p
6-p
6pgd
6-pgd
6pgdh
6-phosphatase
6-phosphate
6-phosphate/insulin-like
6-phosphofructo-1-kinase
6-phosphofructo-2-kinase
6-phosphofructo-2-kinase/fructose-2,6-bisphosphatase
6-phosphofructokinase
6-phosphogluconate
6-phosphotransferase
6-point
6-position
6-propyl-2-thiouracil
6-pyruvoyl
6q
6q-
6r
6s
6-s
6-substituted
6-sulfate
6-sulfated
6-sulfatoxymelatonin
6-sulfo
6-sulphate
6-sulphatoxymelatonin
6tg
6-tg
6-tgn
6th
6-thioguanine
6-thioguanine-resistant
6-tran
6_week
6-week
6-week-old
6-wk
6-wk-old
6x
6-year
6-year-old
6-yr
6-yr-old
=7
>7
-7
-7%
.7
#7
+7
+/--7
+7%
7-
7%
7+
=70
=70%
>70
>70%
-70%
.70
+70%
70-
70+
700-fold
70-day
70-day-old
70-fold
70k
70-kd
70-kda
70-kg
70-kilodalton
70s
70-s
70th
70-year
70-year-old
70zn
.71
7,12-dimethylbenzaanthracene
7,12-dimethylbenzaanthracene-induced
7,12-dimethylbenzalphaanthracene
7,12-dimethylbenzanthracene
71-kda
71-year-old
>72
.72
72-
72-bp
7.2-fold
72h
72_h
72-h
72-hour
72-hr
72k
72-kd
72-kda
72nd
72-s
72-year-old
.73
7315a
7.3-fold
73-kda
73-year-old
.74
7.4-fold
74k
74-kda
74-year-old
=75
=75%
>75
>75%
-75%
.75
7.5-
75-
75+
755c
7.5-fold
75-fold
75g
75-g
75k
7.5-kb
75-kd
75-kda
75-mg
7.5-mhz
75-min
75s
75se
75sehcat
75se-labeled
75th
75-year
75-year-old
.76
'76
7.6-fold
76-kda
76-year-old
.77
7.7-fold
77k
77-kda
77se
77-year-old
.78
'78
7,8-benzoflavone
7,8-dihydro-8-oxoguanine
7,8-dihydrodiol
7,8-dihydroneopterin
7,8-diol
7.8-fold
78-kda
7,8-oxide
78-year-old
.79
79-year-old
7a
7-aad
7-aca
7alpha
7alpha-
7alpha-hydroxycholesterol
7alpha-hydroxylase
7alpha-hydroxylation
7-amino
7-aminoactinomycin
7-amino-actinomycin
7-aminocephalosporanic
7b
7be
7-benzylidenenaltrexone
7beta-hydroxycholesterol
7-bp
7bq
7c
7-chloro-4-nitrobenzo-2-oxa-1,3-diazole
7-chlorokynurenate
7-chlorokynurenic
7-cm
7d
7-d
7_day
7-day
7-day-old
7-dehydrocholesterol
7dhc
7-dhc
7-d-old
7e
7-ec
7-ethoxycoumarin
7-ethoxyresorufin
7-ethoxyresorufin-o-deethylase
7-ethyl-10-hydroxycamptothecin
7f
7-fold
7h
7-h
7h2o
7-hour
7-hydroxy
7-hydroxycoumarin
7-hydroxylase
7-hydroxylation
7-hydroxymethotrexate
7-hydroxystaurosporine
7-item
7-kb
7-kda
7-keto
7-ketocholesterol
7li
7m
7-mer
7-methyl
7-methylguanine
7-methylguanosine
7-min
7-mm
7-month
7-month-old
7-ni
7-nina
7-nitro
7-nitroindazole
7-oh
7-oh-dpat
7-oh-mtx
7p
7-pentoxyresorufin
7-phosphate
7-point
7-position
7q
7q-
7r
7-repeat
7s
7-s
7sk
7sl
7-substituted
7t
7th
7tm
7-transmembrane
7-valent
7-week
7-week-old
7-wk
7-wk-old
7x
7-year
7-year-old
7-yr
=8
>8
-8
-8%
.8
.8%
#8
+8
+8%
8-
8%
8+
=80
=80%
>80
>80%
-80%
.80
+80%
80-
80+
>800
800-fold
800-mg
804g
80a
80-fold
80k
80-kd
80-kda
80-mg
80s
'80s
80-s
80th
80-year
80-year-old
.81
'81
8-10-fold
81mkr
81-year-old
.82
'82
8.2+
825t
82-kda
82rb
82-year-old
.83
83-kda
83-year-old
.84
8-4-chlorophenylthio-camp
8.4-fold
84-kda
84-year-old
=85
>85
>85%
.85
85-
85+
85a
85b
8.5-fold
85-fold
8.5-kb
85-kd
85-kda
85kr
85sr
85th
85-year-old
.86
8.6-fold
86-kda
86rb
86rb+
86rubidium
86-year-old
.87
'87
87-kda
87rb
87-year-old
.88
'88
88-kda
88-year-old
.89
8,9-
89-kda
89sr
89-year-old
8a
8-amino
8-aminoquinoline
8-anilino-1-naphthalene
8-anilino-1-naphthalenesulfonate
8-arm
8-azaguanine
8-azidoadenosine
8-azido-atp
8b
8-bit
8-bp
8-br
8brcamp
8-brcamp
8-br-camp
8br-camp
8-brcgmp
8-br-cgmp
8br-cgmp
8-br-cyclic
8-bromo
8-bromoadenosine
8-bromo-camp
8-bromo-cgmp
8-bromocyclic
8-bromo-cyclic
8-bromoguanosine
8c
8-cell
8-channel
8-cl-camp
8-cm
8-cpt-camp
8-cyclopentyl-1,3-dipropylxanthine
8-cyclopentyltheophylline
8d
8-d
8-day
8-day-old
8-epi
8-epi-pgf2alpha
8-epi-prostaglandin
8f
8-fold
8g
8/group
8h
8-h
8-hour
8-hourly
8-hr
8-hydroxy
8-hydroxy-2'-deoxyguanosine
8-hydroxy-2-di-n-propylamino
8-hydroxy-2-di-n-propylaminotetralin
8-hydroxy-2-di-n-propylamino-tetralin
8-hydroxydeoxyguanosine
8-hydroxyguanine
8-hydroxylation
8-hydroxyquinoline
8-iso
8-iso-pgf2alpha
8-isoprostaglandin
8-iso-prostaglandin
8-isoprostane
8-item
8k
8-kb
8-kda
8l
8l:16d
8m
8-mer
8-methoxypsoralen
8-mg
8-min
8mm
8-mm
8-month
8-month-old
8-mop
8n
8-nitroguanine
8-oh
8ohdg
8-ohdg
8-oh-dg
8-ohdpat
8-oh-dpat
8-oh-dpat-induced
8-oh-gua
8-oxo-2'-deoxyguanosine
8-oxo-7,8-dihydro-2'-deoxyguanosine
8-oxo-7,8-dihydroguanine
8-oxodg
8-oxo-dg
8-oxo-dgtp
8-oxo-dgtpase
8-oxodguo
8-oxog
8-oxogua
8-oxoguanine
8p
8-pcpt-cgmp
8-phenyltheophylline
8-position
8-prenylnaringenin
8-p-sulfophenyltheophylline
8-pt
8q
8r
8s
8-s
8-spt
8-substituted
8-tetrachlorodibenzo-p-dioxin
8-tetrahydrocannabinol
8th
8-thc
8_week
8-week
8-week-old
8-wk
8-wk-old
8x
8-year
8-year-old
8-yr-old
=9
>9
-9
-9%
.9
.9%
#9
+9
+9%
9-
9%
9+
=90
=90%
>90
>90%
.90
'90
90-
900c
900-fold
90-d
90-day
90-day-old
90-degree
90-fold
90k
90-kd
90-kda
90-min
90-minute
90s
'90s
90-s
90sr
90sr/90y
90th
90y
90y-dotatoc
90-year-old
90y-ibritumomab
90y-labeled
.91
9,10-dihydrodiol
9,10-dimethyl-1,2-benzanthracene
9-1,3-dihydroxy-2-propoxymethylguanine
91-kda
91-year-old
.92
9-2-hydroxyethoxymethylguanine
92-kd
92-kda
9-2-phosphonylmethoxyethyladenine
92-year-old
.93
9343b
934p
93d
93-kda
>94%
.94
94-kda
=95%
>95%
.95
9.5-
95-
95%ci
95%_ci
95%-ci
95%_confidence
9.5-fold
9.5-immunoreactive
95k
95-kda
95th
>95th
>96%
.96
96-
96h
96-h
96-hour
96-hr
96-kda
96-well
>97%
.97
974p
97.5th
97-kda
97th
>98%
.98
987p
98-kda
98th
>99%
.99
99m
99m-labeled
99mo
99mtc
99m-tc
99mtc-albumin
99mtc-annexin
99mtc-bicisate
99mtc-dimercaptosuccinic
99mtc-diphosphonate
99mtc-dmsa
99mtcdtpa
99mtc-dtpa
99mtc-ec
99mtc-ecd
99mtc-exametazime
99mtc-gsa
99mtc-hexamethylpropyleneamine
99mtc-hida
99mtc-hmdp
99mtc-hmpao
99mtc-hm-pao
99mtc-hsa
99mtc-igg
99mtc-labeled
99mtc-labelled
99mtc-maa
99mtc-mdp
99mtc-methylene
99mtc-mibi
99mtco4-
99mtcpertechnetate
99mtc-pertechnetate
99mtc-phytate
99mtc-pmt
99mtc-pyp
99mtc-pyrophosphate
99mtc-rbc
99mtc-sestamibi
99mtc-sulfur
99mtc-teboroxime
99mtc-tetrofosmin
99mtcv-dmsa
99mtechnetium
99m-technetium
99tc
99tcm
99tcm-dtpa
99tcm-hmpao
99tcm-labelled
99tcm-mdp
99tcm-mibi
99tcm-sestamibi
99tcm-tetrofosmin
99th
9a
9aa
9-aa
9ac
9-ac
9-amino
9-amino-1,2,3,4-tetrahydroacridine
9-aminoacridine
9-aminocamptothecin
9b
9-beta-d-arabinofuranosyladenine
9-bp
9c
9-cis
9-cis-
9-cis-ra
9-cis-retinal
9-cis-retinoic
9-cm
9cra
9d
9-d
9-day
9-day-old
9-desaturase
9f
9-fluorenylmethoxycarbonyl
9-fluorenylmethyl
9-fold
9h
9-h
9-hode
9-hour
9-hydroxyellipticine
9-hydroxyrisperidone
9-item
9k
9-kb
9-kda
9l
9-mer
9-methyl
9-mm
9-month
9-month-old
9n
9nc
9-nc
9-nitrocamptothecin
9-o-acetyl
9-o-acetylated
9p
9-point
9-position
9q
9r
9s
9-substituted
9-tetrahydrocannabinol
9th
9-thc
9v
9/v
9-week
9-week-old
9-year
9-year-old
9-yr-old
-a
--a
/a/
'a
+a
a-
a.
a'
a*
a+
à
a0
a*0201
a0.5
a1
a-1
a1-
a10
a-10
a103
a11
a-11
a1-1
a-1-13
a1-13
a1166c
a-1-17
a1-17
a12
a1254
a-127722
a1298c
a13
a14
a15
a1555g
a16
a17
a172
a-172
a18
a1-8
a19
a-192621
a1a
a1a1
a1a2
a1-a2
a1/a2
a1-adenosine
a1ar
a1at
a1b
a1c
a1oh3
a1pi
a1r
a1-receptor
a1-selective
a2
-a2
a-2
a2-
a20
a2058
a21
a2.1
a22
a23
a23187
a-23187
a23187-
a23187-induced
a23187-stimulated
a23187-treated
a24
a25
a-25
a253
a26
a260
a2780
a28
a29
a2a
a2/a2
a2aar
a2-adenosine
a2ar
a2b
a2/b1
a2b2
a2b5
a2b5+
a2c
a2e
a2-e
a2g
a2-induced
a2m
a2-mediated
a2/prostaglandin
a2-receptor
a2s
a3
-a3
a-3
a30
a3.01
a30p
a31
a32
a3243g
a33
a36r
a375
a3ar
a3/da
a4
a-4
a-4-10
a-4166
a431
a-431
a47
a48
a498
a4v
a5
a-5
a50
a-50
a53t
a549
a-549
a-56268
a-56620
a59
a-5m
a6
a-6
a60
a68
a6h
a7
a73
a77
a-77636
a-779
a7r5
a8
a8344g
a9
aa
a-a
a/a
a.a
a.a.
aa-
aa1
aa-2414
aa-2g
aa3
a,a3
a+a3
aa3-type
aa4
aa8
aa861
aa-861
aaa
aaa+
aaaa
aaad
aa-amyloidosis
aaas
aab
aabb
aabr
a.abstract
aac
aacc
aachen
aacn
aacocf3
aact
a-activated
a-active
aad
aada
aadc
aado2
a-ado2
aae
aaf
aafp
aag
a-agarose
aah
aai
a/aichi/2/68
aa-induced
aair
aais
aal
aalborg
aalborgi
a-allele
aalpha
a/alpha
aam
aamc
aami
a&amp;e
aan
aana
aanat
aa-nat
a/ann
aao
aao-hn
aap
aapc
aapcc
aaph
aaph-induced
aapi
aapm
aapo2
aar
aarhus
aarskog
aarss
aas
a-associated
aasv
aat
aataaa
aa-treated
aa-trna
aatt
aau
aauaaa
aav
aav2
aav-2
aav5
aav-mediated
aavs1
a-axis
ab
a-b
a,b
a:b
a/b
a.b
a+b
ab-
ab+
ab0
ab1
ab-1
ab1157
ab2
ab-2
ab'2
ab3
ab4
ab5
aba
abab
ababa
abacavir
abacterial
aba-induced
abalone
abamectin
a-band
abandon
abandoned
abandoning
abandonment
abarelix
aba-responsive
abasic
aba-specific
abatacept
abate
abated
abatement
abates
abating
abattoir
abaxial
abb
abbe
abberation
abbi
a/b-binding
abbot
abbott
abbottabad
abbreviated
abbreviation
abc
a,b,c
abc1
abca
abca1
abca1-mediated
abca2
abca3
abca4
abca7
abcb1
abcb11
abcc1
abcc2
abcc6
abcd
abcd1
abcess
abcesses
abcg1
abcg2
abcg5
abcg8
abciximab
abcr
abc-transporter
abc-type
abd
abd-a
abd-b
ab-dependent
abdomen
abdominal
abdominal-a
abdominal-b
abdominalis
abdominally
abdominal_pain
abdominal-pelvic
abdominal/pelvic
abdominal-wall
abdominis
abdominopelvic
abdomino-pelvic
abdominoperineal
abdomino-perineal
abdominoplasty
abdominoscrotal
abdominus
abducen
abducent
abduct
abducted
abducting
abduction
abduction-adduction
abduction/adduction
abducto
abductor
abe
a-bearing
abecarnil
abel
abelcet
abelson
abep
aberdeen
aberrancies
aberrancy
aberrant
aberrantly
aberrated
aberration
aberrometer
aberrometry
abeta
a-beta
abeta1-40
abeta1-42
abeta25-35
abeta40
abeta42
abeta-induced
abetalipoproteinemia
abeta-mediated
abetap
abetapp
abf
abf1
abf1p
abfraction
abg
abh
abha
abi
abi1
abi1-1
abi2
abi3
abi5
abide
abidjan
abies
abietane
abietic
abilities
ability
abim
a-binding
ab-induced
ab_initio
abiomed
abiotic
abiotrophia
abis
abk
abl
abl1
ablate
ablated
ablates
ablating
ablation
ablative
ablc
able
able-bodied
abluminal
abm
abmd
ab-mediated
abmt
abn
abnormal
'abnormal
abnormalities
abnormality
abnormally
abo
aboard
abo-compatible
aboh
abo-incompatible
abolish
abolished
abolishes
abolishing
abolishment
abolition
abomasa
abomasal
abomasally
abomasum
a-bomb
abo-mismatched
aboral
aborally
aboriginal
aborigine
aborigines
abort
aborted
aborter
abortifacient
aborting
abortion
abortion-related
abortive
abortively
abortus
abortuses
abortusovis
abound
a-bound
above
above-
above-average
above-described
above-elbow
aboveground
above-ground
above-knee
abovementioned
above-mentioned
above-normal
above-the-knee
above-threshold
abp
abp1
abp-280
abpa
abpc
abpi
abpm
ab-positive
abpp
abr
abraded
abraham
abram
abramis
abrasion
abrasive
abrasives
abrasivity
abrb
abreast
abri
abridged
abrin
abrm
abroad
abrogate
abrogated
abrogates
abrogating
abrogation
abrupt
abruptio
abruption
abruptly
abrus
abruzzo
abscess
abscessation
abscessed
abscesses
abscessus
abscisic
abscissa
abscission
absconding
absct
absence
absence-like
absence/presence
absences
absent
absenteeism
absidia
absite
absolute
absolutely
absorb
absorbability
absorbable
absorbance
absorbances
absorbancy
absorbed
absorbency
absorbent
absorber
absorbing
absorbtion
absorptiometer
absorptiometric
absorptiometry
absorption
absorption-elution
absorption-enhancing
absorptive
absorptivities
absorptivity
abstain
abstained
abstainer
abstaining
abstention
abstinence
abstinent
abstr
abstract
abstracted
abstracting
abstraction
abstractor
absurd
abt
abt-418
abt-594
abt-627
abt-773
abu
abulia
abundance
abundances
abundant
abundantly
abuscreen
abuse
abused
abuse/dependence
abuse/neglect
abuse&quot
abuser
abuse-related
abuses
abusing
abusive
abut
abutment
abutted
abutting
abv
abvd
abw
abx
abyssal
abyssi
abyssinian
abyssinica
abz
abzso
abzso2
abzymes
ac
a-c
a-->c
a/c
a.c
ac-
ac1
ac1100
ac133
ac133+
ac2
ac3
ac-5-asa
ac6
ac8
aca
ac/a
acac
acacetin
acacia
acad
academia
academic
academically
academician
academies
academy
acadesine
acaid
acalculia
acalculous
acallosal
a-cam
acamprosate
acanthamoeba
acanthamoebae
acanthias
acanthobothrium
acanthocephala
acanthocephalan
acanthocephalus
acanthocheilonema
acanthocytes
acanthocytosis
acantholysis
acantholytic
acanthoma
acanthomatous
acanthopagrus
acanthopanax
acanthosis
acanthotic
acap
aca-positive
acapsular
acarbose
acardiac
acardius
acari
acaricidal
acaricide
acaricides
acarina
acarus
acas
acasi
acat
acat1
acat-1
acat2
acatalasemic
acb
acbc
acbg
acbp
acc
acc1
acc2
acca
acc/aha
accase
accd
accelerant
accelerate
accelerated
accelerates
accelerating
acceleration
accelerative
accelerator
accelerator-based
acceleratory
accelerometer
accelerometric
accelerometry
acceleromyography
accent
accented
accentuate
accentuated
accentuates
accentuating
accentuation
accept
acceptability
acceptable
acceptably
acceptance
accepted
accepting
acceptor
access
accessed
accesses
accessibilities
accessibility
accessible
accessing
accession
accessioned
accessories
accessorium
accessorius
accessory
access-related
acch
accho
acchoease
acchor
acchr
acci
accident
accidental
accidentally
accident-related
accipiter
acclaimed
acclimate
acclimated
acclimation
acclimatisation
acclimatization
acclimatized
accoa
accommodate
accommodated
accommodates
accommodating
accommodation
accommodative
accomodate
accomodation
accompained
accompanied
accompanies
accompaniment
accompany
accompanying
accomplish
accomplished
accomplishes
accomplishing
accomplishment
accord
accordance
accorded
according
account
accountability
accountable
accountant
accounted
accounting
accp
accr
accra
accreditation
accredited
accrediting
accreta
accreted
accretion
accrual
accrue
accrued
accrues
accruing
accu-chek
acculturated
acculturation
acculturative
accumbal
accumben
accumulate
accumulated
accumulates
accumulating
accumulation
accumulative
accumulator
accuprobe
accuracies
accuracy
accurate
accurately
accusation
accused
accustomed
accutane
acd
ac/d
acd-cpr
ac-devd-cho
acdf
acdk
a-cdk2
a/cdk2
ace
ace1
ace-1
ace2
acea
acebutolol
aceclidine
aceclofenac
aceh
acei
ace-i
ace-inhibition
ace_inhibitor
ace-inhibitor
aceis
ace-is
a-cell
acellular
acellularized
acemannan
acemetacin
acenaphthene
acenaphthylene
acenocoumarol
acentric
acephate
acepromazine
acer
aceruloplasminemia
acervulina
aces
acet
acetabula
acetabular
acetabularia
acetabuli
acetabuloplasty
acetabulum
acetal
acetaldehyde
acetaldehyde-induced
acetamidase
acetamide
acetamido
acetaminophen
acetaminophen-induced
acetamiprid
acetanilide
acetate
acetate-
acetate-free
acetate-grown
acetate-induced
acetate/kg
acetate:propionate
acetates
acetate-salt
acetate-stimulated
acetate-treated
acetazolamide
aceti
acetic
acetimidate
acetivoran
acetoacetate
acetoacetic
acetoacetyl
acetoacetyl-coa
acetobacter
acetobacterium
acetobutylicum
acetochlor
acetoclastic
acetogen
acetogenesis
acetogenic
acetogenin
acetohexamide
acetohydroxamic
acetohydroxy
acetohydroxyacid
acetoin
acetol
acetolactate
acetolysis
acetone
acetone-based
acetone-fixed
acetone-treated
acetonide
acetonitrile
acetonitrile-phosphate
acetonitrile-water
acetonitrile/water
acetophenone
acetophenones
acetorphan
acetosyringone
acetowhite
acetoxy
acetoxymethyl
aceturate
acetycholine
acetyl
acetyl-
acetylacetonate
acetylacetone
acetylaminofluorene
acetylase
acetylases
acetylate
acetylated
acetylates
acetylating
acetylation
acetylator
acetyl-beta-methylcholine
acetylcarnitine
acetylcholine
acetylcholine-
acetylcholine-activated
acetylcholine-binding
acetylcholine-evoked
acetylcholine-induced
acetylcholine-mediated
acetylcholinergic
acetylcholinesterase
acetylcholinesterase-positive
acetylcholinesterases
acetylcholine-stimulated
acetyl-coa
acetyl-coenzyme
acetylcysteine
acetylene
acetylenes
acetylenic
acetylesterase
acetylglutamate
acetylhydrazine
acetylhydrolase
acetylisoniazid
acetyl-l-carnitine
acetyl-ldl
acetylsalicyclic
acetylsalicylate
acetylsalicylic
acetyl-salicylic
acetylstrophanthidin
acetylthiocholine
acetyltransferase
acetyl-transferase
acetyltransferase-immunoreactive
acetyltransferase-positive
acetyltransferases
acexamate
acf
acg
acgh
acgih
acgme
acgt
ach
ach-
ach-2
acha
ach-activated
achaete
achaete-scute
a-chain
achalasia
achatina
achatin-i
achbp
achd
ache
ache-containing
achei
achenbach
ache-positive
ache-rich
aches
acheta
ach-evoked
achievable
achieve
achieved
achievement
achiever
achieves
achieving
achillea
achilles
achillis
ach-induced
aching
achiral
achlorhydria
achlorhydric
achlya
ach-mediated
achn
acholeplasma
a:cholesterol
achondrogenesis
achondroplasia
achondroplastic
achr
achrab
ach-receptor
achromatic
achromatopsia
achromic
achromobacter
achr-specific
ach-stimulated
achyranthes
aci
aciclovir
acicular
acid
acid-
acida
acid-a
acid.abstract
acid-acetonitrile
acid-activated
acid-adapted
acidaemia
acid-alcohol
acid-alkaline
acidaminococcus
acidb
acid-base
acid/base
acid-based
acid-binding
acid-catalysed
acid-catalyzed
acid-citrate-dextrose
acid-coa
acid_composition
acid-containing
acid-deficient
acid-defined
acid-denatured
acid-dependent
acid-derived
acidemia
acidemias
acidemic
acid-enriched
acidergic
acid-etch
acid-etched
acid-etching
acid-ethanol
acid-evoked
acid-extractable
acid-extracted
acid-fast
acid-fed
acid-free
acid-hydrolyzed
acidianus
acidic
acidification
acidified
acidifies
acidify
acidifying
acidilactici
acid-independent
acid-induced
acid-inducible
acid-insoluble
acidithiobacillus
acidities
acidity
acid/kg
acid-labeled
acid-labile
acid-lesioned
acid-like
acid-loaded
acid-long
acid-mediated
acid-modified
acid-neutralizing
acidocalcisomes
acidocaldarius
acidogenesis
acidogenic
acidogenicity
acidolysis
acidophil
acidophila
acidophilic
acidophilum
acidophilus
acidoses
acidosis
acidosis-induced
acidoterrestris
acidotic
acidotropic
acidovoran
acidovorax
acid-peptic
acid_phosphatase
acid-phosphatase
acid-precipitable
acid-producing
acid-promoted
acid-protein
acid-reacting
acid-reactive
acid-reducing
acid-related
acid_residues
acid-resistant
acid-responsive
acid-rich
acid-schiff
acid-schiff-positive
acid-secreting
acid_secretion
acid-sensing
acid-sensitive
acid_sequence
acid_sequences
acid-soluble
acid-specific
acid-stable
acid-starved
acid-stimulated
acid-substituted
acid-supplemented
acid-suppressing
acid-suppressive
acid-thiocarbohydrazide-silver
acid-tolerant
acid-treated
acid-type
acidulated
acid-unfolded
acid-urea
aciduria
acidurias
acid-washed
acid-water
acif
acifluorfen
acii
aci/n
acinar
acinetobacter
acini
acinic
acinonyx
acinus
acip
acipenser
acipimox
acis
acitivity
acitretin
acivicin
ack
ack2
acka
ackd
ackerman
acknowledge
acknowledged
acknowledgement
acknowledges
acknowledging
acknowledgment
acl
acla
aclacinomycin
aclarubicin
acl-deficient
acldl
ac-ldl
acli
aclr
aclt
acm
acma
acme
acmi
acmnpv
acmsd
acmv
acn
acna
acne
acneiform
acnes
acnm
acnp
acnpv
acnu
aco
acoa
acoas
a-coated
acog
acoh
a-colloidal
acomy
aconitase
aconite
aconiti
aconitine
aconitine-induced
aconitum
a-containing
acorn
acorus
acoust
acoustic
acoustical
acoustically
acoustic-phonetic
acousto-optic
acp
acp1
acpa
acpase
acpc
ac-pc
acpd
acphe-trna
acpp
acq
acquaint
acquaintance
acquaintances
acquainted
acquiescence
acquire
acquired
acquired_immunodeficiency
acquirement
acquires
acquiring
acquisita
acquisition
acquittees
acr
acr20
acra
acrab
acral
acrania
acrb
acre
acremonium
acres
acrididae
acridine
acridines
acridinium
acridone
acriflavin
acriflavine
acrivastine
acrocallosal
acrocentric
acrocephalosyndactyly
acrocyanosis
acrodermatitis
acrofacial
acrokeratosis
acrolein
acrolein-induced
acromegalic
acromegaly
acromelic
acromial
acromiale
acromioclavicular
acromio-clavicular
acromion
acromioplasty
acronycine
acronym
acroosteolysis
acro-osteolysis
acropetal
acrophase
acrophases
acropora
acrosclerosis
acrosin
acrosomal
acrosome
acrosome-intact
acrosome-reacted
acrosomes
across-frequency
acrosyringium
acrp30
acryl
acrylamide
acrylate
acrylates
acrylic
acrylodan
acrylonitrile
acryloyl
acrysof
a-crystallin
acs1
acs2
acsa
acsc
acsdkp
ac-sdkp
acsf
acsm
acss
act
act1
acta
actbp2
actd
act-d
acted
acteoside
actg
acth
acth-
acth-1-24
acth1-24
acth-1-39
acth1-39
acth4-10
acth4-9
acth/cortisol
acth-dependent
acth-independent
acth-induced
acth-ir
acth-like
acth-producing
acth-r
acth-releasing
acth-secreting
acth-stimulated
acth-treated
acticoat
actigraph
actigraphic
actigraphy
actin
actin-
actin-activated
actin-associated
actin-based
actin-binding
actin-bound
actin-bundling
actin-containing
actin-dependent
actin-depolymerizing
actin-filament
acting
-acting
acting-out
actinia
actinic
actinide
actinides
actinidia
actinidin
actinin
actin-like
actin-myosin
actinobacillus
actinobacteria
actinomadura
actinomyces
actinomycetales
actinomycete
actinomycetemcomitan
actinomycetes
actinomycetoma
actinomycin
actinomycin-d
actinomycosis
actinomycotic
actinonin
actinophage
actinoplanes
actinopterygian
actinorhizal
actinorhodin
actinosporean
actin-positive
actin-related
actin-rich
actin-severing
actin-tropomyosin
action
actionable
action-oriented
action_potential
action-potential
action&quot
activable
activase
activatable
activate
activated
-activated
'activated
activated/memory
activated_sludge
activated-sludge
activates
activating
activation
'activation
activational
activation-associated
activation/deactivation
activation-dependent
activation/inactivation
activation-induced
activation&quot
activation-recovery
activation-regulated
activation-related
activation-specific
activator
activator-dependent
activator-induced
activator-inhibitor
activatory
active
'active
active-control
active-controlled
active-duty
actively
active&quot
actives
active_site
active-site
active-site-directed
active-treatment
activin
activin-a
activin-binding
activin-induced
activin-like
activism
activist
activites
activities
activity
activity.abstract
activity-based
activity-dependent
activity-guided
activity-independent
activity-induced
activity-modifying
activity&quot
activity-regulated
activity-related
activity-stress
activity--united
acto-hmm
actometer
actomyosin
acto-myosin
actophorin
actor
acto-s1
acto-s-1
actr
actrapid
actrii
actriia
actriib
actual
actuality
actualization
actualized
actually
actuarial
actuarially
actuated
actuating
actuation
actuator
actz
acu
acucise
acuities
acuity
aculeatus
acumen
acuminata
acuminatum
acupoint
acupressure
acupuncture
acupuncturist
a-current
acus
acuson
acuta
acute
'acute
acute-
acute-care
acute_chronic
acutely
acute_lymphoblastic
acute_myeloid
acute_myocardial
acuteness
acute-on-chronic
acute-onset
acute_pancreatitis
acute_phase
acute-phase
acute_rejection
acute_renal
acute_respiratory
acute/subacute
acutus
acuvue
acv
acvi
acv-resistant
acx
acy
acyanotic
acyclic
acyclicity
acycloguanosine
acyclonucleosides
acyclovir
acyclovir-resistant
acyl
acyl-acp
acyl-acyl
acylamidase
acylamino
acylase
acylases
acylate
acylated
acylating
acylation
acylcarnitine
acylcarnitines
acyl-chain
acyl-coa
acyl-coa-binding
acyl-coa:cholesterol
acyl-coas
acylcoenzyme
acyl-coenzyme
acyl-enzyme
acylglycerol
acyl-homoserine
acyl-hsl
acylhydrolase
acyloxyacyl
acylpeptide
acylphosphatase
acylphosphate
acyltransferase
acyltransferases
acyrthosiphon
acz
ad
a-d
a/d
a.d
a.d.
ad1
ad-1
ad11
ad12
ad12-transformed
ad169
ad2
ad-2
ad3
ad-3
ad35
ad37
ad4
ad40
ad41
ad4bp
ad4bp/sf-1
ad5
ad50
ad5cmv-p53
ad6
ad7
ad8
ad9
ada
ada1
ada2
adac
adachi
ada-deficient
adage
adair
adalat
adalimumab
adam
adam10
adam12
adam15
adam17
adam33
adam8
adam9
adamantane
adamanteus
adamantiades-behçet
adamantinoma
adamantinomatous
adamantyl
adami
adamkiewicz
adamt
adamts13
adamts4
adana
adap
adapalene
adapt
adaptability
adaptable
adaptation
adaptational
adaptative
adapted
adapter
adaptic
adaptin
adapting
adaption
adaptive
adaptively
adaptivity
adaptogen
adaptogenic
adaptometry
adaptor
adar
adar1
adar2
adas
adas-cog
ad-associated
adatom
adaxial
adaxonal
adb
adc
adca
adcc
adci
adcon-l
adcp
adcw
add
add1
adda
add-back
added
addenbrooke
addendum
adder
adderall
addh
addict
addicted
addiction
addictive
adding
addis
addison
addisonian
addition
additional
additionally
addition-elimination
additive
additively
additives
additivity
add-on
addp
address
addressable
addressed
addresses
addressin
addressing
adduced
adducin
adduct
adducted
adducting
adduction
adductor
adductus
ade
ade1
ade2
ade6
a-deficient
adefovir
adelaide
adelta
a-delta
adelta-
adelta-fiber
adem
adenectomy
adenine
adenines
adenine-thymine
adeninivoran
adenitis
adeno
adeno-
adenoacanthoma
adeno-associated
adenocarcinoid
adenocarcinoma
adenocarcinomas
adenocarcinomatous
adenocystic
adenoeides
adenofibroma
adenohypophyseal
adenohypophyses
adenohypophysial
adenohypophysis
adenohypophysitis
adenoid
adenoidal
adenoid-cystic
adenoidectomy
adenolymphoma
adenoma
adenoma-carcinoma
adenomas
adenomata
adenomatoid
adenomatosis
adenomatous
adenomectomy
adenomyoepithelioma
adenomyoma
adenomyomatosis
adenomyosis
adenomyotic
adenopathies
adenopathy
adenophostin
adenosarcoma
adenosine
adenosine-
adenosine-3',5'-cyclic
adenosine-3',5'-monophosphate
adenosine-5'-monophosphate
adenosine-5'-triphosphate
adenosine-induced
adenosine-mediated
adenosine-receptor
adenosinergic
adenosines
adenosine-sensitive
adenosine-stimulated
adenosinetriphosphatase
adenosis
adenosquamous
adenosyl
adenosylcobalamin
adenosylcobalamin-dependent
adenosylmethionine
adenosyltransferase
adenotomy
adenotonsillar
adenotonsillectomy
adenovector
adenoviral
adenovirally
adenoviral-mediated
adenovirus
adenovirus-2
adenovirus-associated
adenovirus-based
adenoviruses
adenovirus-induced
adenovirus-infected
adenovirus-mediated
adenovirus-specific
adenovirus-transformed
adenyl
adenyl-5'-yl
adenylate
adenylate_cyclase
adenylate-cyclase
adenylated
adenylates
adenylation
adenylcyclase
adenylic
adenylosuccinate
adenylyl
adenylylated
adenylylation
adenylylcyclase
adenylyl_cyclase
adenylyltransferase
a-dependent
a-depleted
adept
adequacy
adequate
adequately
a-derived
ades
adf
adf/cofilin
adfi
adft
adg
adh
adh-
adh1
adh-1
adh1c
adh2
adh-2
adh3
adh4
adha
adhaeren
adhalin
adhc
adhd
ad/hd
adhe
adhere
adhered
adheren
adherence
adherences
adherent
adherentes
adherer
adheres
adhering
adhesin
adhesiolysis
adhesion
adhesion-associated
adhesion-dependent
adhesion-induced
adhesion-mediated
adhesion_molecule
adhesion_molecule-1
adhesion_molecules
adhesion-promoting
adhesion-related
adhesive
adhesively
adhesiveness
adhesiveness/aggregation
adhesives
adhesivity
adhf
adh-induced
ad-hoc
adhr
adh-stimulated
adi
adiabatic
adiabatically
adiaspiromycosis
adie
adinazolam
adiol
adipate
adipic
adipocere
adipocyte
adipocyte-derived
adipocytes
adipocyte-specific
adipocytic
adipocytokine
adipocytokines
adipofascial
adipogenesis
adipogenic
adipokine
adipokines
adipokinetic
adiponectin
adipophilin
adipor1
adipor2
adipose
adipose-derived
adipose-specific
adipose_tissue
adipose-tissue
adiposity
adipsia
adipsin
adi-r
adis
aditus
adj
adjacency
adjacent
adjacently
adjective
adjectives
adjoin
adjoined
adjoining
adjoint
adjudged
adjudicated
adjudication
adjunct
adjunction
adjunctive
adjunctively
adjust
adjustability
adjustable
adjusted
adjusted-dose
adjuster
adjusting
adjustment
adjuvant
adjuvanted
adjuvanticity
adjuvant-induced
adjuvant-treated
adk
adl
adlacz
ad-lacz
adlayer
adler
ad-libitum
ad-like
adluminal
adm
adma
ad-mda7
adme
ad-mediated
adm-induced
administer
administered
administering
administrated
administrating
administration
administration.abstract
administration-approved
administrative
administratively
administrator
adminstration
admired
admissibility
admissible
admission
admit
admittance
admitted
admittedly
admitting
admixed
admixing
admixture
admixtures
admonition
adn
adna
a-dna
adnexa
adnexae
adnexal
adnexectomy
adnexitis
adnfle
adnp
adnt
ado
adobe
adocbl
adohcy
adolescence
adolescent
adolescentis
adolescent-onset
adolf
a-domain
adomet
adometdc
adomet-dependent
adopt
adopted
adoptee
adoptees
adopter
adopting
adoption
adoptive
adoptively
adozelesin
adp
adp-
adp1
adp53
ad-p53
adpa
adp-actin
adp-activated
adpase
adp/atp
adpbetas
adp-binding
adp-bound
adp-dependent
adper
adp-forming
adpglucose
adp-glucose
adp-induced
adp-insensitive
adpkd
adpn
adp:o
adp/o
adpr
adp-ribose
adp-ribosen
adp-ribosyl
adp-ribosylate
adp-ribosylated
adp-ribosylates
adp-ribosylating
adp-ribosylation
adp-ribosyltransferase
adp-ribosyltransferases
adprt
adp-sensitive
adp-stimulated
adr
adr1
adrb2
adrb3
ad-related
adrenal
adrenalectomies
adrenalectomised
adrenalectomized
adrenalectomy
adrenalectomy-induced
adrenalin
adrenaline
--adrenaline
adrenaline-
adrenaline-induced
adrenalitis
adrenarche
adrenergic
-adrenergic
adrenergically
adrenic
adrenoceptor
adrenoceptor-mediated
adrenochrome
adrenocortical
adrenocorticoid
adrenocorticosteroid
adrenocorticotrophic
adrenocorticotrophin
adrenocorticotropic
adrenocorticotropin
adrenodoxin
adrenogenital
adrenoleukodystrophy
adrenolytic
adrenomedullary
adrenomedullin
adrenomimetic
adrenomyeloneuropathy
adrenoreactivity
adrenoreceptor
adria
adriamycin
adriamycin-induced
adriamycinol
adriamycin-resistant
adriamycin-treated
adriatic
adr-induced
adrp
adrr
adr-resistant
adr-treated
adrv
adsd
ad/sdat
adsorb
adsorbable
adsorbate
adsorbates
adsorbed
adsorbent
adsorber
adsorbing
adsorption
adsorption-desorption
adsorption/desorption
adsorption-elution
adsorptive
ad-sos
adss
adt
adtn
ad-type
adu
adult
'adult
adult-child
adult-derived
adulterant
adulterated
adulteration
adulthood
adulticidal
adultlike
adult-like
adult-onset
adult_patient
adult_rat
adult-specific
adult-to-adult
adult-type
adv
advance
advanced
advanced_glycation
advanced/metastatic
advanced/recurrent
advanced-stage
advancement
advances
advancing
advantage
advantaged
advantageous
advantageously
advantages
advected
advection
advective
advent
adventist
adventitia
adventitial
adventitious
adventitiously
adventure
adventures
adventurous
adversarial
adversary
adverse
adverse_effect
adverse-effect
adverse_event
adverse-event
adversely
adversities
adversity
advertise
advertised
advertisement
advertising
advia
advice
advices
advisability
advisable
advise
advised
adviser
advises
advising
advisor
advisories
advisory
advocacy
advocate
advocated
advocates
advocating
adw
adw2
adx
adynamia
adynamic
adzuki
ae
a-e
a/e
a.e
ae0047
ae1
ae1/3
ae1/ae3
ae2
ae3
aea
aeb
aebsf
aec
aeca
aecb
aecg
aecopd
aed
aedan
aedes
aee
aeec
aeeg
aef
aeg
aegean
aegilop
aegis
aegypti
aegyptiaca
aegyptiacus
aegyptius
aeh
aei
ael
aem
aemg
aen
aeolian
aeolicus
aep
aeq
aequorea
aequorin
aer
aerated
aeration
aerator
aerd
aerenchyma
aerial
aeroallergen
aerobacter
aerobactin
aerobe
aerobes
aerobic
aerobically
aerobic-anaerobic
aerobic/anaerobic
aerobiological
aerobiosis
aerochamber
aerococcus
aerodigestive
aero-digestive
aerodynamic
aerogel
aerogenes
aerogenic
aerolizer
aerolysin
aeromedical
aeromonad
aeromonas
aeronautic
aerophagia
aerophilum
aeropyrum
aerosil
aerosol
aerosolised
aerosolization
aerosolized
aerospace
aerotaxis
aerotolerant
aerp
aeruginosa
aeruginosa-induced
aerx
aes
aesculap
aesculin
aesculus
aesop
aesthesiometer
aesthetasc
aesthetic
aesthetical
aesthetically
aestivation
aestivum
aestuarii
aet
aethiop
aethiopica
aethiopicus
aetiologic
aetiological
aetiologically
aetiologies
aetiology
aetiopathogenesis
aetiopathogenetic
aetiopathogenic
aev
aex
af
a-f
a.f
af1
af-1
af10
af102b
af2
af-2
af3
af4
af-6
af64a
afa
a-fabp
a-factor
afadin
afa/dr
afap-110
afar
afarensis
af-art
afb
afb1
afb1-dna
afb1-induced
afb2
afc
afcl
afd
afdc
af-dx
afdx-116
afe
afebrile
afer
aff
affair
affect
affectation
affected
affected-sib-pair
affecting
affection
affectionate
affective
affectively
affectivity
afference
afferences
afferent
afferentation
affibody
affigel
affi-gel
affiliate
affiliated
affiliates
affiliation
affiliative
affine
affinis
affinities
affinity
affinity-based
affinity_chromatography
affinity-chromatography
affinity-labeled
affinity-labeling
affinity-purified
affinity&quot
affirm
affirmation
affirmative
affirmatively
affirmed
affirming
affixed
afflict
afflicted
afflicting
affliction
affluence
affluent
afford
affordability
affordable
affordances
afforded
affording
affymetrix
afg1
afgf
afghan
afghanistan
afgp
afh
afi
afib
a-fiber
a-fibre
afibrinogenemia
afip
afipia
afl
aflatoxicol
aflatoxicosis
aflatoxigenic
aflatoxin
aflatoxin-contaminated
aflatoxin-producing
aflp
aflr
afm
afm1
afmk
afmu
afo
aforementioned
aforesaid
a-form
afos
afp
afp-l3
afp-positive
afp-producing
afr
afraid
a-free
africa
africae
african
africana
african_american
african-american
african-caribbean
africanized
africanum
africanus
afrikaan
afrikaner
afro-american
afro-caribbean
afrotheria
afrotropical
afsr
aft
aft1
afterbirth
after_birth
aftercare
after-care
after-cataract
aftercontraction
after-contraction
afterdepolarisation
afterdepolarization
after-depolarization
afterdischarge
after-discharge
afterdischarges
after-discharges
afterdrop
aftereffect
after-effect
after_exposure
afterglow
after-hour
afterhyperpolarization
after-hyperpolarization
afterimage
afterimages
after_injection
afterload
after-load
afterloaded
afterloader
afterloading
after-loading
aftermath
afternoon
afternystagmus
after-nystagmus
after_onset
after_operation
afterpotential
after-potential
after-school
aftershock
after_surgery
aftertaste
after_transplantation
after_treatment
after-treatment
aftn
afu
afv
afx
afzelii
ag
a>g
a-g
a-->g
a----g
a/g
a.g
ag-
ag+
ag1
ag-1
ag1478
ag-1478
ag2
ag337
ag-4
ag43
ag490
ag-490
ag85
ag85a
ag85b
aga
agab
ag-ab
agag
ag-agcl
ag/agcl
against-the-rule
agalactia
agalactiae
agalactosyl
agalsidase
agama
agamid
agamma
agammaglobulinaemia
agammaglobulinemia
agammaglobulinemic
agamous
aganglionic
aganglionosis
agar
agarase
agar-based
agar-diffusion
agar-dilution
agar-gel
agaricus
agaritine
agarose
agarose-gel
agas
agassizii
agat
agatston
agave
agb
ag-b
ag_basel
ag-binding
agc
agcl
agct
agd
ag-dependent
ag-driven
age
age-
age-1
age2
age.abstract
age-adjusted
age-and
age-appropriate
age-associated
age-at-death
age-at-onset
age-based
age-bsa
age-cohort
age-corrected
age-correlated
aged
age-dependence
age-dependency
age-dependent
aged-matched
age-equivalent
age_gender
age-gender
age_group
age-group
age-incidence
age-independent
age-induced
ageing
ageism
age-linked
ag-elisa
age-matched
age-modified
agencies
agency
agenda
agendas
agenesia
agenesis
agent
agent-based
agentic
agent-induced
agent-specific
age-of-onset
age-old
agep
agepc
age-period-cohort
age-predicted
age&quot
age-range
ageratum
age-related
ages
age_sex
age-sex
age/sex
age/sex-matched
age-specific
age-standardised
age-standardized
age-stratified
age-structured
agf
agfa
agg
agglomeran
agglomerate
agglomerated
agglomerates
agglomeration
agglomerative
agglutinability
agglutinable
agglutinate
agglutinated
agglutinates
agglutinating
agglutination
agglutinin
agglutinin-1
agglutinin-agarose
agglutinin-binding
agglutinin-conjugated
agglutinin-horseradish
agglutinin-i
agglutinin-sepharose
agglutinogen
aggr
aggravate
aggravated
aggravates
aggravating
aggravation
aggrecan
aggrecanase
aggregability
aggregata
aggregate
aggregated
aggregates
aggregating
aggregation
aggregational
aggregation-competent
aggregation-prone
aggregative
aggregatory
aggregometer
aggregometry
aggresome
aggresomes
aggression
aggressive
aggressively
aggressiveness
aggressivity
aggressor
aggtca
agh
agi
agid
agii
agile
agilent
agilis
agility
ag-independent
ag-induced
aging
aging-associated
aging-induced
aging&quot
aging-related
agis
agitated
agitation
agitator
agkistrodon
agl
agldl
a-gliadin
a-globin
aglycemia
aglycon
aglycone
aglycones
aglycosylated
agm
agm1
agm-1470
agmatinase
agmatine
agmk
agml
agn
agnathan
agno3
agnogenic
agnoprotein
agnor
ag-nor
agnosia
ago
ago1
a-gold
agomelatine
agona
agonadal
agonal
agonism
agonist
agonist-
agonist-activated
agonist-antagonist
agonist/antagonist
agonist-binding
agonist-bound
agonist-dependent
agonist-evoked
agonistic
agonist-independent
agonist-induced
agonist-like
agonist-mediated
agonist-occupied
agonist-promoted
agonist-receptor
agonists/antagonist
agonist-sensitive
agonist-specific
agonist-stimulated
agonist-treated
agonizing
agony
agoraphobia
agoraphobic
agostic
agouti
agouti-related
agp
agpase
ag-positive
ag-presenting
ag-pulsed
agr
agra
agrammatic
agrammatism
agranular
agranulocytosis
agraphia
agrarian
agrarius
agree
agreeable
agreeableness
agreed
agreed-upon
agreeing
agreement
agrees
agressive
agrestis
agric
agricultural
agriculturally
agriculture
agrin
agrin-induced
agrobacteria
agrobacterium
agrobacterium-mediated
agrochemical
agrocybe
agroecosystem
agronomic
agronomically
agropyron
agrostis
agrotis
agrp
ags3
agsm
ag-specific
ag-staining
ag-stimulated
agt
agtr1
agu
agus
agv
agvhd
agyria
ah
a-h
a/h
a.h
ah109a
ah130
ah-130
ah1n1
a/h1n1
ah2
ah26
ah3n2
a/h3n2
ah5183
ah66
ah-66
ah66f
ah6809
aha
aharonov-bohm
ahas
ahb
ahc
ahcpr
ahd
ahe
a/he
ahead
ahec
a-helix
ahf
ahg
ahh
ahh-1
ahi
ahl
ahm
ahmadu
ahmed
ahn
ahnak
aho
a/hong
ahp
a.h.p
ahpc
ahpf
ahpn
ah/poa
ahprbp
ahr
ahr-/-
ahr/arnt
ahr-dependent
ah-receptor
ah-responsive
ahr-mediated
ahrq
ahrr
ahsct
ah-sepharose
ahsg
ahsp
ahsv
aht
ahtn
ahu
ahv
ahvr
ahz
ai
a-i
a/i
a.i
ai-2
aia
a-i/a-ii
aian
ai/an
aib
aib1
aibn
aic
aica
aicar
aicardi
aicd
aichi
ai-ciii-aiv
aicl
a-i-containing
aid
aida
aidb
aide
aided
aides
aidh
aiding
aidp
aids-k
aids_patient
aids-patient
aie
aieop
aif
aif-1
aif4-
aig
aigg
a-igg
aih
aiha
ai/ha
aii
a-ii
aiia
aiii
a-iii
aii-induced
aii-stimulated
aiit
aik
ail
aild
ailing
ailment
aim
aimah
aimed
aiming
aims2
aim--to
aimv
ain
ain-76
ain-76a
ain-93g
aina
a-induced
a-insensitive
ainsworth
ainu
aio
aiod
aiolos
aion
aip
aip1
aipc
aipl1
air
air-
airbag
air-blood
air-bone
airborne
air-borne
air-breathing
air-conditioned
air-conditioning
air-conduction
air-containing
air-contrast
aircraft
aircrew
air-dried
air-driven
air-dry
air-drying
aire
aired
aires
air-exposed
air-filled
airflow
air-flow
air-fluid
airg
air-jet
air-kerma
airleak
airlift
airline
airlines
air-liquid
air/liquid
airmax
airmen
airplane
airplanes
air_pollution
airport
air-pouch
air-powder
airpuff
air-puff
airsacculitis
air-saturated
airspace
air-space
airspaces
air-stable
airstream
airtight
air-tight
air-trapping
air-water
air/water
airway
ais
aisi
ait
aitc
aitd
aitp
aiv
a-iv
aivr
aix
aizawai
aj
a/j
a.j
ajc
ajcc
a/jf1
ajmalicine
ajmaline
ajoene
ajr
ajuga
ajzen
ak
a.k
ak1
ak2
ak3
ak-5
aka
a.k.a
akabane
akaike
akap
akap79
akap95
akari
akata
akathisia
akbr
akc
ake
aker
akg
a/kg
akh
aki
akin
a-kinase
akinesia
akinesis
akinetic
akinetic-rigid
akita
akodon
akp
akr
akr1c1
akr1c2
akr1c3
akr-2b
akr/j
akr-mca
akron
akt
akt1
akt-1
akt2
akt3
akt-dependent
akt-mediated
akt/pkb
akt/protein
aku
akv
a-l
a.l
al-
al.
al1
al-1
al2
al2o3
al3
al3+
ala
ala1
ala12
ala2
ala8
alabama
alacepril
alachlor
alacrima
alad
ala-d
alae
alagille
ala-gln
al-ain
ala-induced
a-lak
alamar
alamarblue
alameda
alamethicin
alamos
al-amyloidosis
alan
aland
alanine
alanine-aminotransferase
alanine-based
alanine:glyoxylate
alanine-rich
alanines
alanine-scanning
alanine-substituted
alanyl
alanyl-glutamine
alanyl-trna
ala-pdt
alaproclate
alar
alara
alarm
alarmed
alarming
alarmingly
alaryngeal
alas
ala-s
alas2
alas-e
alaska
alaskan
alastat
alat
alata
a-layer
alb
alba
albacete
albania
albanian
albany
albatross
albatrosses
albedo
albeit
albendazole
alber
albert
alberta
albican
albicidin
albidus
albifron
albimanus
albinism
albino
albinos
albipunctatus
albitarsis
albiventris
albizia
albopictus
albp
albrecht
albright
albuginea
album
albumen
albumin
albumin-binding
albumin-bound
albumin-coated
albumin-containing
albumin-creatinine
albumin:creatinine
albumin/creatinine
albumine
albuminemia
albumin-free
albumin/globulin
albumin-induced
albumin-like
albumin-to-creatinine
albuminuria
albuminuric
albunex
albuquerque
albus
albuterol
alc
alca
alcalase
alcalescen
alcalifacien
alcaligenes
alcaligin
alcaline
alcam
alcap
alcapa
alcar
alcelaphine
alces
alchemy
alcian
alcl
alcl3
alclofenac
alcohol
alcohol-
alcohol-abusing
alcohol-associated
alcohol-avoiding
alcohol-based
alcohol-consuming
alcohol_consumption
alcohol-containing
alcohol/day
alcohol-dependent
alcohol-drinking
alcohol/drug
alcohol-exposed
alcohol-fed
alcohol-fixed
alcohol-free
alcoholic
alcohol-impaired
alcohol-induced
alcohol-involved
alcoholism
alcoholization
alcoholized
alcohol-mediated
alcohol-metabolizing
alcohol-nonpreferring
alcohol-preferring
alcohol-related
alcohol-seeking
alcohol-soluble
alcohol-treated
alcohol_use
alcohol-use
alcohol-withdrawal
alcoholysis
alcon
alcr
alcuronium
ald
alda
aldactone
aldehyde
aldehyde-fixed
aldehydes
aldehydic
alder
alderson
aldh
aldh1
aldh-1
aldh2
aldh2*2
aldh3
aldh-3
aldh3a1
aldicarb
aldimine
aldimines
alditol
aldo
aldo-keto
aldol
aldolase
aldolases
aldophosphamide
aldose
aldoses
aldosterone
aldosterone-induced
aldosterone-producing
aldosterone-treated
aldosteronism
aldosteronoma
aldosteronomas
aldoxime
aldp
aldrete
aldrich
aldrin
ale
aleatory
alectoris
alefacept
alegre
alemtuzumab
alendronate
alert
alerted
alerting
alertness
alertness/sedation
aleukemic
aleuria
aleurone
aleut
aleutian
alevin
alex
alexa
alexander
alexandra
alexandria
alexandrina
alexandrite
alexandrium
alexia
alexis
alexithymia
alexithymic
aleyrodidae
alf
alf3
alf4-
alfa
alfa-2a
alfa-2b
alfacalcidol
alfalfa
al-fed
alfentanil
alfred
alfuzosin
alfvén
alg
alg-2
alga
algae
algal
algb
algc
algd
algebra
algebraic
algebraically
algerae
algeria
algerian
algesic
algier
alginate
alginates
alginic
alginolyticus
alglucerase
algodystrophy
algogenic
algometer
algometry
algorithm
algorithm-based
algorithmic
algr
algt
algu
alh
alh84001
alhe
alhydrogel
ali
alia
ali/ard
alias
aliasing
alicante
alice
alicyclic
alicyclobacillus
alien
alienated
alienation
alif
align
aligned
aligning
alignment
aliii
alike
a-like
alimentarius
alimentary
alimentation
alimta
al-induced
a-line
alinidine
aliphatic
aliquot
aliquoted
alive
alix
alizapride
alizarin
alk
alk+
alk1
alk-1
alk-1-enyl
alk2
alk3
alk4
alk5
alk-5
alk7
alka
alkalemia
alkali
alkali-burned
alkali-insoluble
alkali-labile
alkali-metal
alkaline
alkaline-earth
alkaline_phosphatase
alkaline-phosphatase
alkalinisation
alkalinity
alkalinization
alkalinized
alkalinizing
alkaliphile
alkaliphilic
alkali-resistant
alkalis
alkali-soluble
alkali-stable
alkali-treated
alkalization
alkalized
alkalizing
alkaloid
alkaloidal
alkalophilic
alkalosis
alkalotic
alkamides
alkane
alkanes
alkanethiol
alkanoic
alkanol
alkaptonuria
alkb
alkenal
alkene
alkenes
alkenyl
alkenylacyl
al-khobar
alko
alkoxide
alkoxides
alkoxy
alkoxyl
alkoxyresorufin
alkp
alk-positive
alkyl
alkyl-
alkylacyl
alkylacylglycerol
alkylamine
alkylamines
alkylamino
alkylammonium
alkylate
alkylated
alkylates
alkylating
alkylation
alkylation-induced
alkylator
alkylbenzene
alkylbenzenes
alkylglycerol
alkylidene
alkyl-lysophospholipid
alkylphenol
alkylphosphocholines
alkylresorcinol
alkyl-substituted
alkyltransferase
alkyltrimethylammonium
alkyne
alkynes
alkynyl
'all
all-
all1
all-1
allan
allantochorion
allantoic
allantoicase
allantoin
allantoinase
allantois
allata
all-atom
allatostatin
allatotropin
allatum
allay
all-beta
all-bfm
all-bond
all-cause
all-causes
allceram
all-ceramic
allee
allegation
alleged
allegedly
allegheny
allegiance
alleging
allegro
allele
alleles
allele-sharing
allele-specific
allelic
allelism
allelochemical
allelopathic
allelopathy
allelotype
allelotyping
allen
all-encompassing
allene
allenes
allenic
allergan
allergen
allergen-challenged
allergenic
allergenicity
allergen-induced
allergen-specific
allergen-stimulated
allergic
allergic_rhinitis
allergic-type
allergies
allergist
allergoid
allergologic
allergological
allergology
allergosorbent
allergy
allergy-like
allergy-related
allethrin
alleviate
alleviated
alleviates
alleviating
alleviation
alley
all-female
allhat
alliance
alliances
allicin
allied
allies
alligator
alliin
alliinase
all-important
all-inclusive
all-in-one
all-inside
allison
allium
all-male
alln
all-night
allo
allo-
alloactivated
alloantibodies
alloantibody
alloantigen
allo-antigen
alloantigen-activated
alloantigenic
alloantigen-induced
alloantigen-specific
alloantigen-stimulated
alloantisera
alloantiserum
allobmt
allo-bmt
allocate
allocated
allocates
allocating
allocation
allocative
allocentric
allochthonous
allocortex
allocortical
alloderm
allodeterminant
allodynia
allodynia-like
allodynic
alloengraftment
allogeneic
allogeneically
allogenic
allogenous
allograft
allografted
allografting
allo-hsct
alloimmune
alloimmunisation
alloimmunity
alloimmunization
alloimmunized
allometric
allometrically
allometry
allop
allopathic
allopatric
allopatry
allo-pbsct
allopeptides
allophenic
allophycocyanin
alloplasmic
alloplast
alloplastic
alloplasty
allopolyploid
allopregnanolone
all-optical
allopurinol
alloreactive
alloreactivity
allorecognition
alloresponse
alloresponses
all-or-none
all-or-nothing
allosamidin
allosct
allo-sct
allosensitization
allosensitized
allospecific
allo-specific
allospecificities
allospecificity
allostasis
allostatic
allosteric
allosterically
allostery
allostimulation
allostimulatory
allotetraploid
allotment
allotransplant
allotransplantation
allotransplanted
allotted
allotype
allotypes
allotype-specific
allotypic
allotyping
all-out
allowable
allowance
allowances
allowed
allowing
alloxan
alloxan-diabetic
alloxan-induced
alloxan-treated
alloy
alloyed
alloying
allozyme
allozymes
allozymic
all-payer
all-polyethylene
all-purpose
all&quot
all-rac-alpha-tocopheryl
all_randomised
all-round
all-terrain
all-tran
alluded
all-union
alluvial
ally
allyl
allylamine
allylamines
allylation
allylestrenol
allylic
allylisopropylacetamide
alm
alma
alma-ata
almitrine
almokalant
almond
almotriptan
aln
alnd
alniditan
alnus
alo
alobar
aloe
aloe-emodin
alogia
aloh3
aloin
aloka
alone
alone.abstract
alongside
alopecia
alopecias
alopecic
alopex
alos
alosetron
alouatta
aloud
alp
al-p
alpa
alpaca
alpacas
alpase
alpc
alpcs4
alper
alpestris
alpha
-alpha
alpha-
alpha-/-
alpha'
alpha+
alpha=0.05
alpha=.05
alpha1
alpha_1
alpha-1
alpha1-
alpha10
alpha,10
alpha11
alpha,11
alpha12
alpha,12
alpha1,2-fucosyltransferase
alpha13
alpha-1,3
alpha1-3
alpha1,3
alpha1,3-fucosyltransferase
alpha1,3gal
alpha1,3-galactosyltransferase
alpha-1,4
alpha-1,4-glucan
alpha-1,6
alpha1-6
alpha,17
alpha1a
alpha-1a
alpha1a-
alpha1a-adrenergic
alpha1a-adrenoceptor
alpha1a-ar
alpha-1-acid
alpha1-acid
alpha-1-adrenergic
alpha1-adrenergic
alpha-1-adrenoceptor
alpha1-adrenoceptor
alpha1-adrenoceptor-mediated
alpha1-adrenoreceptor
alpha1-antagonist
alpha-1-antichymotrypsin
alpha1-antichymotrypsin
alpha-1-antitrypsin
alpha1-antitrypsin
alpha1ar
alpha1-ar
alpha1at
alpha-1-at
alpha1-at
alpha1b
alpha-1b
alpha1b-
alpha1b-adrenergic
alpha1b-adrenoceptor
alpha1bar
alpha1b-ar
alpha1beta1
alpha1beta2
alpha1beta2gamma2
alpha1-blocker
alpha1c
alpha1d
alpha1d-adrenoceptor
alpha1d-ar
alpha1e
alpha1-fetoprotein
alpha1g
alpha1h
alpha1i
alpha1iii
alpha1iv
alpha1m
alpha-1-microglobulin
alpha1-microglobulin
alpha1pi
alpha-1-pi
alpha1-pi
alpha-1-protease
alpha-1-proteinase
alpha1-proteinase
alpha1-receptor
alpha1s
alpha1-subunit
alpha2
alpha_2
alpha-2
alpha,2
alpha2-
alpha,20
alpha2,3
alpha,25-dihydroxycholecalciferol
alpha,25-dihydroxyvitamin
alpha,25oh2d3
alpha,25-oh2d3
alpha2,6
alpha2,6-linked
alpha2,6-sialyltransferase
alpha2a
alpha-2a
alpha2a-
alpha2a-adrenergic
alpha2a-adrenoceptor
alpha2aar
alpha2a-ar
alpha-2-adrenergic
alpha2-adrenergic
alpha-2-adrenoceptor
alpha2-adrenoceptor
alpha2-adrenoreceptor
alpha2-agonist
alpha2-antagonist
alpha-2-antiplasmin
alpha2-antiplasmin
alpha2-ap
alpha2ar
alpha2-ar
alpha2b
alpha-2b
alpha2b-ar
alpha2beta1
alpha2beta2
alpha2c
alpha-2c
alpha2c-adrenoceptor
alpha2c-ar
alpha2delta
alpha2-globulin
alpha2i
alpha2iv
alpha2m
alpha2-m
alpha2m*
alpha-2-macroglobulin
alpha2-macroglobulin
alpha2-plasmin
alpha2-receptor
alpha2u-globulin
alpha3
alpha-3
alpha,3
alpha3-
alpha-32patp
alpha-32pgtp
alpha3beta1
alpha3beta2
alpha3beta4
alpha3iv
alpha3ivnc1
alpha4
alpha-4
alpha4beta1
alpha4beta2
alpha4beta4
alpha4beta7
alpha4-integrin
alpha5
alpha,5
alpha5beta1
alpha5iv
alpha6
alpha,6
alpha6beta1
alpha6beta4
alpha7
alpha,7
alpha7beta1
alpha7-containing
alpha7nachr
alpha7-nachr
alpha8
alpha9
alpha,9
alpha9beta1
alphaa
alpha-a
alphaa-
alpha-acetate
alpha-acetolactate
alphaa-crystallin
alpha-actin
alpha-actinin
alpha-actinin-2
alpha-actinin-4
alpha-actin-positive
alpha-activity
alpha-adaptin
alpha-adducin
alpha-adrenergic
alpha-adrenoceptor
alpha-adrenoceptor-mediated
alpha-adrenolytic
alpha-adrenoreceptor
alpha-agglutinin
alpha-agonist
alpha-al2o3
alphaalpha
alpha-alpha
alpha/alpha
alpha-amanitin
alpha-amanitin-resistant
alpha-amidated
alpha-amidating
alpha-amidation
alpha-amino
alpha-amino-3-hydroxy-5-methyl-4-isoxazole
alpha-amino-3-hydroxy-5-methyl-4-isoxazolepropionate
alpha-amino-3-hydroxy-5-methyl-4-isoxazolepropionic
alpha-amino-3-hydroxy-5-methylisoxazole-4-propionate
alpha-amino-3-hydroxy-5-methylisoxazole-4-propionic
alpha-aminoacrylate
alpha-aminoadipate
alpha-aminoadipic
alpha-aminobutyric
alpha-aminoisobutyrate
alpha-aminoisobutyric
alpha-amylase
alpha-amylases
alpha-and
alpha-androstan-3
alpha-androstan-3-one
alpha-androstane-3
alpha-androstanediol
alpha-anomer
alpha-anomeric
alpha-anp
alpha-antagonist
alpha-antitrypsin
alpha-ar
alpha-atrial
alphab
alpha-band
alphab-crystallin
alphabet
alphabeta
alpha_beta
alpha-beta
alpha,beta
alpha:beta
alpha/beta
alpha/beta+
alpha+beta
alphabeta+
alpha/beta-barrel
alphabetagamma
alpha/beta-hydrolase
alpha,beta-meatp
alpha,beta-methylene
alpha,beta-methylene-atp
alpha/beta-type
alpha,beta-unsaturated
alphabetic
alphabetical
alpha-bgt
alpha-bhc
alpha-blockade
alpha-blocker
alpha-blocking
alpha-btx
alpha-bungarotoxin
alpha-bungarotoxin-sensitive
alpha-butx
alphac
alpha-c
alphacalcidol
alpha-calcitonin
alphacamkii
alpha-carbon
alpha-carbonitrile
alpha-carboxyl
alpha-carboxylate
alpha-cardiac
alpha-carotene
alpha-casein
alpha-catenin
alpha-cd
alpha-cell
alpha-cellulose
alphacgrp
alpha-cgrp
alpha-ch
alpha-chaconine
alpha-chain
alpha-chemokine
alpha-chloralose
alpha-chloralose-anesthetized
alpha-chlorohydrin
alpha-chymotrypsin
alpha-class
alpha-cobratoxin
alpha-complementation
alpha-conotoxin
alpha-crystallin
alphactd
alpha-cyano-4-hydroxycinnamate
alpha-cyano-4-hydroxycinnamic
alpha-cyclodextrin
alpha-cypermethrin
alphad
alpha-defensin
alpha-deficient
alpha-delta
alpha/delta
alpha-demethylase
alpha-demethylation
alpha-dendrotoxin
alpha-dependent
alpha-dg
alpha-d-galactopyranoside
alpha-d-galactose
alpha-d-galactosidase
alpha-d-glucopyranoside
alpha-d-glucopyranosyl
alpha-d-glucose
alpha-d-glucosidase
alpha-d-glucoside
alpha-dhp
alpha-dht
alpha-dicarbonyl
alpha-difluoromethylornithine
alpha-dihydroprogesterone
alpha-dihydrotestosterone
alpha-dihydroxy-5
alpha-dihydroxy-9
alpha-diol
alpha-d-mannopyranoside
alpha-d-mannose
alpha-d-mannosidase
alpha-dna
alpha-domain
alpha-dystrobrevin
alpha-dystroglycan
alphae
alphaebeta7
alpha-elastin
alpha-emitter
alpha-emitting
alphaenac
alpha-enac
alpha-endorphin
alpha-endosulfan
alpha-enolase
alphaerko
alpha-estradiol
alpha-ethinyl
alpha-ethynylestradiol
alpha-factor
alphafetoprotein
alpha-fetoprotein
alpha-fetoprotein-producing
alpha-fluoro-beta-alanine
alpha-fluoromethylhistidine
alpha-flupenthixol
alpha-fmh
alpha-fodrin
alpha-foetoprotein
alpha-form
alpha-fp
alpha-fucosidase
alphagal
alpha-gal
alpha-galactose
alpha-galactosidase
alpha-galactosidases
alpha-galactosides
alpha-galactosyl
alpha-galactosylceramide
alpha-galcer
alpha-galnac
alphagamma
alpha-gamma
alpha/gamma
alpha-gene
alpha-gliadin
alpha-globin
alpha-globulin
alpha-glucan
alpha-glucosidase
alpha-glucosidases
alpha-glucoside
alpha-glucuronide
alpha-glutathione
alpha-glycerophosphate
alpha-gpd
alpha-gpdh
alpha-granule
alpha-granules
alpha-gst
alpha-gustducin
alpha-h
alpha-haemolysin
alpha-haemolytic
alpha-hanp
alpha-hcg
alpha-hch
alpha-hederin
alpha-helical
alpha-helices
alpha-helicity
alpha-helix
alpha-hemolysin
alpha-hemolytic
alphaherpesvirus
alphaherpesviruses
alpha-hexachlorocyclohexane
alpha-hsd
alpha-human
alpha-hydrogen
alpha-hydroxy
alpha-hydroxy-4-cholesten-3-one
alpha-hydroxy-5
alpha-hydroxybutyrate
alpha-hydroxycholecalciferol
alpha-hydroxycholesterol
alpha-hydroxyestrone
alpha-hydroxyl
alpha-hydroxylase
alpha-hydroxylated
alpha-hydroxylating
alpha-hydroxylation
alpha-hydroxypregnenolone
alpha-hydroxyprogesterone
alpha-hydroxysteroid
alpha-hydroxytamoxifen
alpha-hydroxyvitamin
alphai
alphai2
alpha-ifn
alphaii
alphaiib
alphaiibbeta3
alpha-induced
alpha-inhibin
alpha-interferon
alpha-internexin
alpha-isoform
alpha-isomer
alpha-isopropylmalate
alpha-keratin
alpha-keto
alpha-ketoacid
alpha-ketobutyrate
alpha-ketoglutarate
alpha-ketoglutaric
alpha-ketoisocaproate
alpha-ketoisocaproic
alpha-ketoisovalerate
alpha-ketol
alpha-kg
alphal
alpha-la
alpha-lactalbumin
alpha-lactose
alpha-l-arabinofuranosidase
alpha-latrotoxin
alphalbeta2
alpha-l-fucose
alpha-l-fucosidase
alpha-l-iduronidase
alpha-like
alpha-linked
alpha-linolenate
alpha-linolenic
alpha-lipoic
alpha-lipoprotein
alpha-lytic
alpham
alpha-macroglobulin
alpha-mannosidase
alpha-mannosidases
alpha-mannosidosis
alpha-mating
alphambeta2
alpha-md
alpha-mediated
alpha-melanocyte
alpha-melanocyte-stimulating
alpha-melanotropin
alpha-mem
alpha-methyl
alpha-methyl-5
alpha-methyl-5-ht
alpha-methylacyl-coa
alpha-methylaminoisobutyric
alpha-methyl-d-glucoside
alpha-methyl-d-mannoside
alpha-methyldopa
alpha-methyl-dopa
alpha-methylene
alpha-methylglucoside
alpha-methylhistamine
alpha-methylmannoside
alpha-methylnoradrenaline
alpha-methylnorepinephrine
alpha-methylparatyrosine
alpha-methyl-para-tyrosine
alpha-methyl-p-tyrosine
alpha-methyltestosterone
alpha-methyltyrosine
alpha-mg
alpha-mhc
alpha-motoneuron
alpha-motoneurones
alpha-motor
alpha-mpt
alpha-mrna
alphamsh
alpha-msh
alpha-msh-like
alpha-mt
alpha-myosin
alpha-n-acetylgalactosaminidase
alpha-n-acetylglucosaminidase
alpha-naphthoflavone
alpha-naphthol
alpha-naphthyl
alpha-naphthylisothiocyanate
alpha-naphthylthiourea
alpha-neoendorphin
alpha-neo-endorphin
alpha-neurotoxin
alpha-nf
alpha-nh2
alpha-noradrenergic
alphanumeric
alphao
alpha-oh
alphaohd3
alpha-ohd3
alpha-oh-d3
alpha-ohp
alpha-oh-p
alpha-ol
alpha-ol-20-one
alpha-oxidation
alpha-p
alpha-particle
alpha-particles
alpha-peptide
alpha-phase
alpha-phorbol
alpha-phosphate
alpha-pinene
alpha-pkc
alpha-polymerase
alpha-position
alpha-positive
alpha-pregnan-20-one
alpha-pregnan-3
alpha-pregnane-3
alpha-pregnane-3,20-dione
alpha-primase
alpha-protein
alphaproteobacteria
alpha-proteobacteria
alpha-proteobacterial
alpha-proteobacterium
alpha-proton
alphaq
alpha-quartz
alphar
alpha-r
alpha-radiation
alpha-ranp
alpha-receptor
alpha-reduced
alpha-reductase
alpha-reduction
alpha-rhythm
alphas
alphas1-casein
alpha-sarcin
alpha-sarcoglycan
alpha-sarcomeric
alpha-satellite
alpha-scorpion
alpha-secretase
alpha-skeletal
alpha-sm
alphasma
alpha-sma
alpha-sm-actin
alpha-sma-positive
alpha-smooth
alpha-smooth-muscle
alpha-snap
alpha-solanine
alpha-specific
alpha-spectrin
alpha-stat
alpha-stimulated
alpha-streptococci
alpha-substituted
alpha_subunit
alpha-subunit
alpha-syn
alpha-syntrophin
alpha-synuclein
alpha-synuclein-positive
alphat
alpha-t
alphat3-1
alpha-tcp
alpha-terpineol
alpha-terthienyl
alpha-th
alpha-thal
alpha-thalassaemia
alpha-thalassemia
alpha-thalassemia-1
alpha-thalassemia-2
alpha-thp
alpha-thrombin
alpha-thrombin-induced
alpha-tm
alpha-toc
alpha-tocopherol
alpha-tocopheryl
alpha-tocotrienol
alpha-toh
alpha-tos
alpha-toxin
alpha-toxin-permeabilized
alpha-transducin
alpha-treated
alpha-tricalcium
alpha-trihydroxy-5
alpha-trinositol
alpha-triol
alpha-tropomyosin
alpha-ttp
alpha-tubulin
alpha-type
alphav
alphavbeta1
alphavbeta3
alphavbeta3-integrin
alphavbeta3-mediated
alphavbeta5
alphavbeta6
alphav-integrin
alphavirus
alphaviruses
alphaxalone
alpha-zearalenol
alpha-zein
alphoid
alpidem
alpina
alpine
alpinia
alpinus
alpo4
alport
alp-positive
alprazolam
alprenolol
alprostadil
alr
alr2
alri
als2
alsace
alspac
alss
alstroemeria
alström
alt
alta
altai
alte
alteplase
alter
alterable
alterated
alteration
alterative
altered
altering
alternan
alternaria
alternariol
alternariosis
alternata
alternate
alternated
alternate-day
alternately
alternates
alternating
alternation
alternative
'alternative
alternatively
alternatives
alternatus
alterniflora
alternifolia
alteromonas
althesin
altiplano
altissima
altitude
altitude-induced
altitudes
altitudinal
altivelis
altman
alto
altogether
al-treated
altrenogest
altretamine
altricial
altruism
altruistic
alu
alui
alu-like
alum
alum-adsorbed
alu-mediated
alumina
aluminate
aluminium
aluminium-containing
aluminosilicate
aluminosilicates
aluminous
aluminum
aluminum-containing
aluminum-induced
aluminum-related
alumni
alum-precipitated
alu-pcr
alus
alv
alvac
alvarado
alvarez
alvei
alveolar
alveolar-arterial
alveolar-capillary
alveolaris
alveolarization
alveolar_macrophages
alveoli
alveolitis
alveolo-arterial
alveolocapillary
alveolo-capillary
alveolus
alveus
alv-j
alx
alx4
aly
aly/aly
alz
alz-50
alza
alzet
alzheimer
alzheimer_disease
alzheimer-like
alzheimer-type
a/m
a.m
a.m.
am1
am-1155
am2
am251
am3
am404
am80
am-80
am9
ama
ama1
ama-1
amacr
amacrine
amacrines
amad
amadori
amago
amalgam
amalgamated
amalgamation
amalgambond
aman
ama-negative
amanita
amanitin
amantadine
amap
ama-positive
amara
amaranth
amaranthus
amarus
amaryllidaceae
amas
amassed
amastatin
amastigote
amastigote-like
amastigotes
amateur
amatoxin
amaurosis
amaurotic
amax
amazing
amazingly
amazon
amazonas
amazonensis
amazonia
amazonian
amb
ambasilide
amber
amberlite
ambidextrous
ambience
ambient
ambiguities
ambiguity
ambiguous
ambiguously
ambiguus
ambisense
ambisome
ambition
ambitious
ambivalen
ambivalence
ambivalent
ambler
amblyogenic
amblyomma
amblyopes
amblyopia
amblyopic
amblyospora
ambofacien
ambp
ambrette
ambrosia
ambroxol
ambu
ambulance
ambulances
ambulant
ambulate
ambulated
ambulating
ambulation
ambulation-increasing
ambulator
ambulatory
ambulatory-care
ambulatory_peritoneal
ambystoma
amc
amca
amcc
amd
amd3100
amda
amdinocillin
amdp
ame
ameba
amebae
amebas
amebiasis
amebic
amebocyte
amebocytes
ameboid
amed
a-mediated
amegakaryocytic
ameiva
amelanotic
amelia
ameliorate
ameliorated
ameliorates
ameliorating
amelioration
ameliorative
ameloblast
ameloblastic
ameloblastin
ameloblastoma
ameloblastomas
amelogenesis
amelogenin
amen
amenability
amenable
amend
amendable
amended
amending
amendment
amenities
amenorrhea
amenorrhea-galactorrhea
amenorrheic
amenorrhoea
amenorrhoeic
amentoflavone
america
american
americana
american-european
americanum
americanus
americas
americium
amerind
amerindian
amerlex
ameroid
amersham
ames
ames/salmonella
ametantrone
amethocaine
amethopterin
ametropia
ametryn
amezinium
amf
amfonelic
amfr
amf-r
amf/snf2
amg
amgen
amh
ami
amia
amic
amicon
amicrofilaraemic
amicrofilaremic
amicus
amicyanin
amid
amidase
amidases
amidated
amidating
amidation
amide
amide-linked
amidephrine
amides
amidic
amidine
amidines
amidino
amidinotransferase
amido
amidohydrolase
amidolytic
amidophosphoribosyltransferase
amidopyrine
amidotransferase
amidotransferases
amidotrizoate
amidst
amiflamine
amifloxacin
amifostine
amigos
amikacin
amiloride
amiloride-blockable
amiloride-inhibitable
amiloride-insensitive
amiloride-sensitive
amin
aminal
aminated
amination
aminazine
am-induced
amine
amine-containing
amine-induced
amineptine
aminergic
amines
amine-terminated
aminex
amino
amino-
aminoacetone
aminoacid
amino_acid
amino-acid
aminoaciduria
aminoacyl
aminoacylase
aminoacylated
aminoacylation
aminoacyl-trna
aminoacyl-trnas
aminoalcohol
aminoalkyl
aminobisphosphonate
aminobisphosphonates
aminobutyric
aminocaproic
aminochrome
aminocoumarin
aminocyclitol
aminoethyl
aminofluorene
aminoglutethimide
aminoglycoside
aminoglycoside-induced
aminoglycoside-modifying
aminoglycoside-resistant
aminoglycosides
aminogram
amino-group
aminoguanidine
aminohydrolase
aminoimidazole
aminoisobutyric
aminolevulinate
aminolevulinic
aminolysis
aminomethane
aminomethyl
amino-nitrogen
aminonucleoside
aminooxy
aminooxyacetate
aminooxyacetic
amino-oxyacetic
aminopenicillin
aminopeptidase
amino-peptidase
aminopeptidase-n
aminopeptidases
aminophenazone
aminophenol
aminophospholipid
aminophylline
aminopropeptide
aminopropyl
aminopterin
aminopyridine
aminopyridines
aminopyrine
aminopyrine-n-demethylase
aminorex
aminosalicylates
aminosidine
aminosteroid
amino-substituted
aminosugar
aminoterminal
amino-terminal
amino-terminally
amino-termini
amino-terminus
aminotetralin
aminothiol
aminotransaminase
aminotransferase
amino-transferase
aminotransferases
aminotriazole
aminoxyl
amiodarone
amiodarone-induced
amiodarone-treated
amipaque
amis
amish
amisulpride
amitochondriate
amitotic
amitraz
amitriptyline
amitrole
amk
amkl
aml
aml1
aml-1
aml1-eto
aml1/eto
aml1-mtg8
aml1/mtg8
amlexanox
aml-m0
aml-m2
aml-m4
aml/md
amlodipine
amlr
amm
amman
ammi
ammine
amml
ammodytes
ammodytoxin
ammol
ammon
ammonia
ammoniacal
ammonia-dependent
ammoniagenes
ammoniagenesis
ammonia-induced
ammonia-lyase
ammonia-n
ammonia-oxidizing
ammoniated
ammoniation
ammonis
ammonium
ammonolysis
ammunition
amn
amnesia
amnesic
amnestic
amniocenteses
amniocentesis
amniochorion
amniocyte
amniocytes
amnioinfusion
amnion
amnion-derived
amnionic
amnionitis
amnioreduction
amnioserosa
amniote
amniotes
amniotic
amniotic_fluid
amniotic-fluid
amniotomy
amo
amoa
amobarbital
amodal
a-mode
amodiaquine
amoeba
amoebae
amoebal
amoebas
amoebiasis
amoebic
amoebicidal
amoebocyte
amoebocytes
amoeboid
amol
amonafide
among-population
among_women
amor
amorolfine
amorphic
amorphization
amorphous
amos
amosite
amosulalol
amotosalen
amount
amounted
amounting
amova
amoxapine
amoxicillin
amoxicillin-clavulanate
amoxicillin/clavulanate
amoxicillin-clavulanic
amoxicillin/clavulanic
amoxycillin
amoxycillin-clavulanate
amoxycillin/clavulanate
amoxycillin-clavulanic
amoxycillin/clavulanic
amp
amp-
ampa
ampa-
amp-activated
ampa-induced
ampa/ka
ampa/kainate
ampa-mediated
ampa-preferring
ampar
ampa-r
ampa-receptor
ampar-mediated
ampase
ampa-selective
ampa-type
ampb
amp-binding
ampc
ampd
ampd1
amp-deaminase
amp-dependent
amp-elevating
amperometric
amperometrically
amperometry
amperozide
ampflstr
amph
amph-b
amphetamine
+amphetamine
+-amphetamine
amphetamine-
amphetamine-induced
amphetamine-like
amphetamine-regulated
amphetamines
amphetamine-stimulated
amphetamine-treated
amphi
amphibia
amphibian
amphibious
amphibole
amphiboles
amphicrine
amphid
amphidial
amphidinium
amphidiploid
amph-induced
amphioxus
amphipath
amphipathic
amphipathicity
amphiphile
amphiphiles
amphiphilic
amphiphilicity
amphiphysin
amphiploid
amphipod
amphipoda
amphiregulin
amphitrite
amphiuma
ampholine
ampholyte
ampholytes
amphophilic
amphoteric
amphotericin
amphotericin_b
amphotericin-b
amphoterin
amphotropic
ampicillin
ampicillin-resistant
ampicillin-sulbactam
ampicillin/sulbactam
ampicillin-susceptible
amp-independent
amp-induced
ampk
amplatz
amplatzer
ample
amplicon
amplicor
amplifiable
amplification
amplified
amplifier
amplifies
amplify
amplifying
ampligen
amplimer
amplitude
amplitude-dependent
amplitude-frequency
amplitude-modulated
amplitudes
amply
amp-mediated
ampoule
ampoules
amppcp
amp-pcp
amp-phosphodiesterase
amppnp
amp-pnp
ampr
amp-regulated
amprenavir
amp-responsive
amprolium
amp-specific
amp-stimulated
ampt
ampule
ampules
ampulla
ampullae
ampullar
ampullaris
ampullary
ampullary-isthmic
ampullate
ampullectomy
amputate
amputated
amputation
amputee
amputees
ampv
amr
amrinone
amrubicin
amsa
amsacrine
amsel
amsler
amsterdam
amt
amt1
amt6s
amtb
amu
a-mulv
amur
amurensis
amusement
amusia
amv
amvn
amx
amy
amy1
amy-1
amy2
amyb
a-myb
amycolatopsis
amycolatum
amye
amyg
amygdala
amygdalae
amygdala-kindled
amygdalar
amygdalin
amygdalohippocampal
amygdalohippocampectomy
amygdaloid
amygdaloid-kindled
amyl
amylacea
amylase
amylases
amylin
amylobarbitone
amyloglucosidase
amyloid
amyloid-associated
amyloid-beta
amyloid-like
amyloidogenesis
amyloidogenic
amyloidogenicity
amyloidoma
amyloidoses
amyloidosis
amyloidosus
amyloidotic
amyloid-related
amyloliquefacien
amylolytic
amylomaltase
amylopectin
amyloplast
amylose
amylovora
amylovorus
amyopathic
amyotrophic
amyotrophy
amytal
amz
a.n
an1
an-152
an2
an-201
an-207
an-238
an3
an69
an-9
ana
ana-1
anabaena
anabasine
anabolic
anabolic-androgenic
anabolism
anabolites
anacardiaceae
anacardic
anacardium
anacystis
anadromous
anae
anaemia
anaemias
anaemic
anaerobe
anaerobes
anaerobic
anaerobic-aerobic
anaerobic/aerobic
anaerobically
anaerobiosis
anaerobius
anaes
anaesthesia
anaesthesia-related
anaesthesias
anaesthesiological
anaesthesiologist
anaesthesiology
anaesthesist
anaesthesized
anaesthetic
anaesthetised
anaesthetist
anaesthetized
anagen
anagram
anagrelide
anai
anakinra
anal
analagous
analbuminemia
analbuminemic
analeptic
analgesia
analgesic
analgetic
analgin
analgosedation
analized
anally
analog
analogic
analogical
analogies
analogous
analogously
analog-to-digital
analogue
analogues
analogy
analysable
analysand
analyse
analysed
analyser
analyses
analysing
analysis
analysis.abstract
analysis_data
analysis_demonstrated
analysis&quot
analysis_variance
analyst
analytab
analyte
analytes
analytic
analytical
analytically
analyzable
analyze
analyzed
analyzer
analyzes
analyzing
anambra
anammox
anamnesis
anamnestic
anamnestically
anamniotes
anamorph
anamorphic
ananassa
ananassae
anandamide
anandamide-induced
anandron
ana-negative
anaphase
anaphase-promoting
anaphases
anaphor
anaphylactic
anaphylactoid
anaphylatoxin
anaphylaxis
anaplasia
anaplasma
anaplasmosis
anaplastic
anaplerosis
anaplerotic
ana-positive
anaprilin
anarthria
anas
anasarca
anastamosis
anastomose
anastomosed
anastomoses
anastomosing
anastomosis
anastomotic
anastrepha
anastrozole
anat
anatase
anatinus
anatipestifer
anatolia
anatolian
anatolicum
anatomic
anatomica
anatomical
anatomically
anatomicopathological
anatomies
anatomist
anatomoclinical
anatomo-clinical
anatomo-functional
anatomopathologic
anatomo-pathologic
anatomopathological
anatomo-pathological
anatomopathology
anatomy
anatoxin
anatoxin-a
anatrophic
anatum
anautogenous
anb
anbessa
anc
anca
anca-associated
anca-positive
ancas
ancestor
ancestral
ancestrally
ancestries
ancestry
anchor
anchorage
anchorage-dependent
anchorage-independent
anchored
anchoring
anchovy
ancient
ancillary
ancona
anconeal
anconeus
ancova
ancrod
ancure
ancylostoma
-and
and/
andalusia
andalusian
andaman
andean
andersen
anderson
anderson-fabry
anderson-hynes
andersoni
andersson
andes
andhra
and--in
ando
andor
and/or
andré
andreas
andreasen
andreev
andrei
andrew
androctonus
androgen
androgen-
androgen-binding
androgen-dependent
androgen-deprivation
androgenesis
androgenetic
androgenic
androgenic-anabolic
androgenicity
androgen-independent
androgen-induced
androgen-insensitive
androgenization
androgenized
androgen-mediated
androgen-producing
androgen-receptor
androgen-regulated
androgen-responsive
androgen-secreting
androgen-sensitive
androgen-stimulated
androgen-treated
andrographis
andrographolide
androgynous
androgyny
android
andrologic
andrological
andrologist
andrology
andropause
androst-4-ene-3,17-dione
androstane
androstanediol
androstendione
androstenediol
androstenedione
androstenol
androstenone
androsterone
ane
anecdotal
anecdotally
anecdote
anecdotes
anechoic
a-negative
anejaculation
anembryonic
anemia
anemias
anemic
anemometer
anemometry
anemone
anemones
anemonia
anencephalic
anencephalus
anencephaly
anephric
anergic
anergized
anergy
anerobic
aneroid
anesthesia
anesthesia-induced
anesthesia-related
anesthesias
anesthesiologic
anesthesiological
anesthesiologist
anesthesiology
anesthesized
anesthetic
anesthetic-induced
anesthetised
anesthetist
anesthetization
anesthetize
anesthetized
anesthetizing
anestrous
anestrus
anethole
anetoderma
aneugen
aneugenic
aneuploid
aneuploidies
aneuploidy
aneural
aneurism
aneurx
aneurysm
aneurysmal
aneurysmatic
aneurysmectomy
aneurysmorrhaphy
aneurysm-related
aneusomies
aneusomy
anew
a/new
anf
anf-99-126
anfh
anf-induced
anft
ang
ang1
ang-1
ang-1-7
ang2
ang-2
angel
angelchik
angeles
angeli
angelica
angelicae
angelicin
angelman
anger
anger-hostility
anger-in
anger-out
angi
angii
ang_ii
ang-ii
angii-induced
angiitis
angina
angina-free
anginal
angina-like
anginosus
angio
angioaccess
angioarchitectonic
angioarchitecture
angioblast
angioblastic
angiocardiogram
angiocardiographic
angiocardiography
angiocatheter
angiocentric
angio-ct
angiodysplasia
angiodysplasias
angioedema
angioendotheliomatosis
angiofibroma
angiofibromas
angiofollicular
angiogenesis
angiogenesis-dependent
angiogenesis-related
angiogenetic
angiogenic
angiogenin
angiogram
angiograph
angiographer
angiographic
angiographical
angiographically
angiographies
angiography
angioid
angioimmunoblastic
angio-immunoblastic
angioinvasion
angioinvasive
angiojet
angiokeratoma
angiokeratomas
angioleiomyoma
angiolipoma
angiolipomas
angiological
angiology
angiolymphatic
angiolymphoid
angioma
angiomas
angiomatoid
angiomatosis
angiomatous
angiomyofibroblastoma
angiomyolipoma
angiomyolipomas
angiomyxoma
angioneurotic
angio-oedema
angiopathic
angiopathies
angiopathy
angiopeptin
angioplastic
angioplasties
angioplasty
angioplasty-induced
angiopoietin
angiopoietin-1
angiopoietin-2
angioproliferative
angiosarcoma
angiosarcomas
angioscintigraphy
angioscope
angioscopic
angioscopically
angioscopy
angio-seal
angiosperm
angiostatic
angiostatin
angiostrongyliasis
angiostrongylus
angiotensin
angiotensin-1-7
angiotensinase
angiotensin-converting
angiotensin-converting_enzyme
angiotensin-converting-enzyme
angiotensinergic
angiotensin-i
angiotensin-i-converting
angiotensin_ii
angiotensin-ii
angiotensin-induced
angiotensinogen
angiotensin-receptor
angiotension
angiotomography
angiotropic
angitis
angiv
angle
angle-closure
angled
angle-dependent
angler
angle-resolved
anglerfish
angles
anglia
anglian
anglo
anglo-american
anglos
anglo-saxon
angola
angor
angora
angptl3
angptl4
angry
angstrom
anguibactin
anguidine
anguilla
anguillarum
anguillicola
anguish
angular
angularis
angulata
angulated
angulation
anguli
angulus
angus
angusticep
angustifolia
angustifolium
angustifolius
angustirostris
anh
anharmonic
anharmonicity
anhedonia
anhedonic
anhepatic
anhidrosis
anhidrotic
anhui
anhydrase
anhydrases
anhydrate
anhydride
anhydrides
anhydrotetracycline
anhydrotrypsin
anhydrous
ani
anicteric
anidulafungin
anilide
anilides
aniline
anilines
anilino
anillin
animacy
animal
animal-based
animal-derived
animalis
animal_model
animals_each
animal-to-animal
animal-vegetal
animate
animated
animation
anion
anion-binding
anion-dependent
anion-exchange
anion-exchanger
anionic
anion-selective
anion-transporting
anipamil
aniracetam
aniridia
anisakiasis
anisakid
anisakidae
anisakis
anise
aniseikonia
anismus
anisocoria
anisocytosis
anisodamine
anisokaryosis
anisole
anisometropia
anisometropic
anisomycin
anisonucleosis
anisopliae
anisosmotic
anisotonic
anisotropic
anisotropically
anisotropies
anisotropy
anisoylated
anistreplase
anit
anit-induced
anitratus
ank
a-nk
anka
ankara
ankle
ankle-arm
ankle/arm
ankle-brachial
ankle/brachial
ankle-foot
ankle-hindfoot
ankles
ankyloglossia
ankylosed
ankylosing
ankylosis
ankyrin
ankyrin-b
ankyrin-binding
ankyrin-like
anl
anlage
anlagen
anlages
anll
anm
ann
anna
annal
annatto
anne
anneal
annealed
annealing
annecten
annelated
annelid
annelida
annett
annex
annexes
annexin
annexin-v
annihilated
annihilation
anniversary
annona
annonaceae
annonaceous
annotate
annotated
annotating
annotation
announce
announced
announcement
announces
announcing
annoyance
annoyed
annoying
annu
annua
annual
annualized
annually
annular
annulare
annularis
annulata
annulate
annulated
annulation
annulatus
annuli
annulirostris
annulled
annuloaortic
annulo-aortic
annuloplasty
annulus
annum
annuum
annuus
ano
anoa
anococcygeus
anodal
anode
anodes
anodic
anodically
anodized
anodonta
anodontia
anoestrous
anoestrus
anogenital
ano-genital
anoikis
anole
anoles
anolis
anomala
anomalies
anomaloscope
anomalous
anomalously
anomaly
anomer
anomeric
anomia
anomic
anomie
anonymised
anonymity
anonymized
anonymous
anonymously
anopheles
anopheline
anophelines
anophthalmia
anophthalmic
anophthalmos
anoplasty
anoplocephala
anorchia
anordiol
anordrin
anorectal
ano-rectal
anorectic
anorectoplasty
anorectum
anorexia
anorexia_nervosa
anorexic
anorexigen
anorexigenic
anorganic
anorgasmia
anoscopy
anosmia
anosmic
anosmin-1
anosognosia
anova
anovas
anovulation
anovulatory
anoxia
anoxia-induced
anoxia-reoxygenation
anoxia/reoxygenation
anoxia-tolerant
anoxic
anoxygenic
anp
anp-c
anp-induced
anp-like
anpp
anp-stimulated
anr
an-r
ansa
ansae
ansamycin
ansatz
anser
anseriformes
anserina
anserine
anserinus
ansi
answer
answered
answering
ant
ant1
ant2
antabuse
antacid
antagonise
antagonised
antagonises
antagonising
antagonism
antagonist
antagonistic
antagonistically
antagonist-induced
antagonist-treated
antagonization
antagonize
antagonized
antagonizes
antagonizing
antalarmin
antalgic
antalya
antamanide
antananarivo
antarctic
antarctica
antarcticus
antat
antazoline
ante
ante-
antebrachial
antecedent
antechinus
antecolic
antecubital
antedate
antedated
antedates
antedating
antegrade
antegradely
antegrade/retrograde
anteiso
antelope
antemortem
ante-mortem
antenatal
ante-natal
antenatally
antenna
antennae
antennal
antennapedia
antennas
antennular
antepartal
antepartum
anterioposterior
anterior
anterior_cruciate
anterior-inferior
anterior-lateral
anteriorly
anterior_pituitary
anterior-posterior
anterior/posterior
anterior-superior
anterior-to-posterior
anteroapical
anterobasal
anterodorsal
anterograde
anterogradely
anteroinferior
antero-inferior
anterolateral
antero-lateral
anterolaterally
anteromedial
antero-medial
anteromedially
anteroposterior
antero-posterior
anteroposteriorly
anteroseptal
antero-septal
anterosuperior
antero-superior
anteroventral
antetorsion
anteversion
anteverted
anthelminthic
anthelmintic
anther
antheraea
antheraxanthin
antheridial
anthesis
anthocyanidin
anthocyanin
anthony
anthophyllite
anthopleura
anthopleurin-a
anthozoa
anthracene
anthracene-9-carboxylic
anthracenedione
anthracis
anthracnose
anthracyclin
anthracycline
anthracycline-based
anthracycline-containing
anthracycline-induced
anthracycline-resistant
anthracyclines
anthralin
anthramycin
anthranilate
anthranilic
anthraquinone
anthraquinones
anthrax
anthrone
anthropi
anthropic
anthropogenic
anthropogenically
anthropoid
anthropoidea
anthropol
anthropologic
anthropological
anthropologist
anthropology
anthropometric
anthropometrical
anthropometrically
anthropometry
anthropomorphic
anthroponotic
anthropophagus
anthropophilic
anthroposophic
anti
anti-
anti-4-1bb
anti-a
anti-a1
anti-a/b
anti-abeta
antiacetylcholine
anti-acetylcholine
anti-ache
anti-achr
anti-acth
antiactin
anti-actin
antiactivator
anti-ad
anti-adenovirus
antiadhesion
anti-adhesion
antiadhesive
anti-adhesive
antiadrenergic
anti-adrenergic
anti-afp
anti-age
antiaggregant
anti-aggregant
antiaggregating
anti-aggregating
antiaggregation
anti-aggregation
antiaggregatory
anti-aggregatory
antiaggressive
anti-aggressive
antiaging
anti-aging
anti-aid
anti-albumin
anti-alkaline
antiallergic
anti-allergic
antiallergy
antiallodynic
anti-allodynic
anti-allotype
anti-alpha
anti-alpha4
anti-alphagal
anti-alphavbeta3
antiamebic
antiamnesic
anti-amnesic
antiamoebic
anti-amyloid
antianaerobic
antianalgesic
antianaphylactic
anti-anaphylactic
antiandrogen
anti-androgen
antiandrogenic
anti-androgenic
antianginal
anti-anginal
antiangiogenesis
anti-angiogenesis
antiangiogenic
anti-angiogenic
anti-annexin
anti-antibody
anti-anti-idiotypic
antianxiety
anti-anxiety
anti-apo
anti-apolipoprotein
antiapoptosis
anti-apoptosis
antiapoptotic
anti-apoptotic
anti-ar
anti-arrhythmia
antiarrhythmic
anti-arrhythmic
antiarthritic
anti-arthritic
anti-asgm1
anti-asialo
anti-asialo-gm1
anti-aspergillus
antiasthma
anti-asthma
antiasthmatic
anti-asthmatic
antiatherogenic
anti-atherogenic
antiatherosclerotic
anti-atherosclerotic
anti-atla
anti-b
anti-b1
anti-b19
anti-b7
anti-b7-1
anti-b7-2
antibacterial
anti-bacterial
anti-band
antibasement
anti-basement
anti-b-cell
anti-bcg
anti-bcl-2
anti-beta
anti-beta1
anti-beta2
anti-beta2-glycoprotein
anti-beta2gpi
anti-beta2-gpi
anti-bfgf
antibiogram
antibiosis
antibiotherapy
antibiotic
antibiotic-associated
antibiotic-containing
antibiotic-free
antibiotic-impregnated
antibiotic-induced
antibiotic-loaded
antibiotic-producing
antibiotic-resistance
antibiotic-resistant
antibiotic-sensitive
antibiotic-treated
antibioticus
anti-biotin
antibiotypes
antiblastic
anti-blood
anti-bmz
antibodies
anti-bodies
antibody
anti-body
antibody-
antibody-affinity
antibody-antigen
antibody/antigen
antibody-associated
antibody-based
antibody-binding
antibody-bound
antibody-capture
antibody-coated
antibody-combining
antibody-conjugated
antibody-containing
antibody-defined
antibody-dependent
antibody-directed
antibody-drug
antibody-enzyme
antibody-forming
antibody-free
antibody-independent
antibody-induced
antibody-like
antibody-mediated
antibody-negative
antibody-positive
antibody-producing
antibody-reactive
antibody-secreting
antibody-sensitized
antibody-specific
antibody-targeted
antibody-treated
antibonding
anti-borrelia
antibovine
anti-bovine
+-anti-bpde
anti-bpde
antibrain
anti-brain
anti-brdu
anti-brdurd
anti-breast
anti-bromodeoxyuridine
anti-brucella
anti-bsa
anti-c
anti-c100
anti-c100-3
anti-c1q
anti-c3
anti-c3d
anti-c5
anti-c5a
anti-ca
anti-caga
anticalcification
anticalculus
anticalmodulin
anti-calmodulin
anti-cam
anticancer
anti-cancer
anti-candida
anticandidal
anti-canine
anticapsular
anti-carbohydrate
anticarcinoembryonic
anti-carcinoembryonic
anticarcinogen
anticarcinogenic
anti-carcinogenic
anticardiolipin
anti-cardiolipin
anticaries
anti-caries
anticariogenic
anticatabolic
anticataleptic
anti-cathepsin
anti-ccp
anti-ccr5
anti-cd
anti-cd11a
anti-cd11b
anti-cd14
anti-cd154
anti-cd16
anti-cd18
anti-cd19
anti-cd2
anti-cd20
anti-cd22
anti-cd23
anti-cd25
anti-cd28
anti-cd3
anti-cd30
anti-cd31
anti-cd33
anti-cd34
anti-cd36
anti-cd38
anti-cd3-activated
anti-cd3/cd28
anti-cd3epsilon
anti-cd3-induced
anti-cd3-stimulated
anti-cd4
anti-cd40
anti-cd40l
anti-cd44
anti-cd45
anti-cd5
anti-cd52
anti-cd54
anti-cd59
anti-cd68
anti-cd8
anti-cd80
anti-cd86
anti-cd9
anti-cd95
anti-cea
anti-cell
anticellular
anticentromere
anti-centromere
anti-chicken
anti-chlamydia
antichlamydial
anti-chlamydial
anti-cholera
anticholinergic
anti-cholinergic
anticholinesterase
anti-cholinesterase
anticholinesterases
anti-chromatin
antichymotrypsin
anti-cii
anticipate
anticipated
anticipates
anticipating
anticipation
anticipatory
anti-ck
anti-c-kit
anti-cl
anti-class
anticlastogenic
anticlockwise
anti-cmv
anti-c-myc
anticoagulant
anti-coagulant
anticoagulant-related
anticoagulated
anticoagulating
anticoagulation
anti-coagulation
anticoagulative
anticoagulatory
anticoccidial
anticodon
anticollagen
anti-collagen
anticomplement
anti-complement
anticomplementary
anti-complementary
anticonflict
anti-conflict
anticonvulsant
anti-convulsant
anticonvulsive
anticooperative
anti-core
anticorrelated
anti-cp
anti-cr1
anti-cr2
anti-cr3
anti-crp
anticryptococcal
anti-ct
anti-ctla-4
anti-cxcr4
anti-cyclic
anti-cyclin
anti-cytochrome
anticytokeratin
anti-cytokeratin
anticytokine
anti-cytokine
anti-cytomegalovirus
anticytoplasmic
anti-d
anti-daf
antide
anti-delta
antidementia
anti-dementia
anti-dengue
antidepressant
anti-depressant
antidepressant-induced
antidepressant-like
antidepressive
antidepressives
anti-desmin
anti-dex
anti-dextran
antidiabetic
anti-diabetic
antidiarrheal
antidiarrhoeal
anti-diarrhoeal
anti-digoxigenin
antidigoxin
anti-digoxin
anti-dinitrophenyl
anti-diphtheria
antidipsogenic
antidiuresis
antidiuretic
anti-diuretic
anti-dna
anti-dnp
antidonor
anti-donor
antidopaminergic
antidoping
anti-doping
antidotal
antidote
antidotes
anti-double
anti-double-stranded
anti-dr
antidromic
antidromically
anti-drug
anti-dsdna
antidyskinetic
antidysrhythmic
anti-e
anti-e2
anti-ea
anti-ebna
anti-ebv
anti-e-cadherin
antiedema
anti-edema
antiedematous
anti-egf
anti-egfr
anti-egg
antielastase
anti-elastase
anti-ema
antiemetic
anti-emetic
anti-ena
antiendomysial
anti-endomysial
antiendomysium
anti-endomysium
antiendothelial
anti-endothelial
antiendotoxin
anti-endotoxin
anti-env
antiepidemic
anti-epidermal
antiepilepsy
antiepileptic
anti-epileptic
antiepileptogenic
anti-epithelial
anti-epo
anti-epstein-barr
anti-er
anti-erbb2
anti-erbb-2
anti-erythrocyte
anti-e-selectin
antiestrogen
anti-estrogen
antiestrogenic
anti-estrogenic
anti-f
anti-f1
anti-fab
anti-fab'2
antifactor
anti-factor
anti-fas
anti-fas-induced
anti-fasl
anti-fc
antifeedant
antiferritin
anti-ferritin
antiferroelectric
antiferromagnet
antiferromagnetic
antiferromagnetically
antifertility
anti-fertility
anti-fha
antifibrillatory
antifibrin
antifibrinogen
anti-fibrinogen
antifibrinolytic
anti-fibrinolytic
antifibrogenic
antifibronectin
anti-fibronectin
antifibrotic
anti-fibrotic
antifilarial
anti-filarial
anti-fitc
anti-flag
anti-fluorescein
anti-fn
antifoam
antifol
antifolate
antifolates
anti-forssman
antifoulant
antifouling
antifracture
antifreeze
antifungal
anti-fungal
anti-fviii
anti-fx1a
anti-fxa
anti-g
anti-gaba
anti-gad
anti-gag
anti-gal
anti-galactocerebroside
anti-gamma
antiganglioside
anti-ganglioside
antigastric
anti-gastric
anti-gat
anti-gb
anti-gbm
anti-gd1a
anti-gd2
anti-gd3
antigen
antigen-
antigen-1
antigen-2
antigen-3
antigen-4
antigen-activated
antigenaemia
antigen-antibody
antigen/antibody
antigen-based
antigen-bearing
antigen-binding
antigen-capture
antigen-challenged
antigen-coated
antigen-combining
antigen-containing
antigen-dependent
antigen-derived
antigen-dr
antigen-driven
antigene
antigenemia
antigen-encoding
antigen-experienced
antigen-expressing
antigen-free
antigenic
antigenically
antigenicities
antigenicity
antigen-identical
antigen-independent
antigen-induced
antigen-like
antigen-loaded
antigen-matched
antigen-mediated
antigen-negative
antigen-nonspecific
antigenome
antigenomic
antigenotoxic
antigen-positive
antigen-presentation
antigen-presenting
antigen-primed
antigen-processing
antigen-pulsed
antigen&quot
antigen-reactive
antigen-receptor
antigen-related
antigen-responsive
antigen-sensitized
antigen-specific
antigen-stimulated
antigenuria
anti-gfap
anti-gh
anti-giardia
antiglaucoma
anti-glaucoma
antiglaucomatous
antigliadin
anti-gliadin
anti-glial
antiglobulin
anti-globulin
antiglomerular
anti-glomerular
antiglucocorticoid
anti-glucocorticoid
anti-glutamic
anti-glycoprotein
anti-gm1
anti-gm2
anti-gm-csf
anti-gnrh
anti-goat
antigonadal
antigonadotrophic
antigonadotropic
anti-gor
anti-gp
anti-gp120
anti-gp130
anti-gp41
anti-gp70
anti-gpi
anti-gpib
anti-gpiib-iiia
anti-gpiib/iiia
anti-gq1b
antigranulocyte
anti-granulocyte
antigravity
antigrowth
anti-growth
antigua
anti-guinea
anti-h
anti-h1
anti-h2
anti-h-2
anti-h-2d
anti-ha
anti-hamster
antihapten
anti-hapten
anti-hav
antihb
anti-hb
anti-hbc
anti-hbc-positive
anti-hbe
anti-hbe-positive
anti-hbsag
anti-hbv
anti-hcg
anti-hcmv
anti-hcv
anti-hcv+
anti-hcv-negative
anti-hcv-positive
anti-hd
anti-hdv
anti-heart
anti-hel
anti-helicobacter
antihelix
antihelminthic
antihemagglutinin
antihemophilic
antihemorrhagic
antiheparin
antihepatitis
anti-hepatitis
antihepatotoxic
anti-her2
anti-her-2/neu
anti-her2/neu
antiherpes
anti-herpes
antiherpesvirus
antiherpetic
anti-hev
anti-hgf
anti-hgh
anti-hib
antihistamine
anti-histamine
antihistamines
anti-histamines
antihistaminic
antihistone
anti-histone
anti-hiv
anti-hiv-1
anti-hiv-positive
anti-hla
anti-hla-a2
anti-hla-dr
antihormonal
antihormone
antihormones
antihost
anti-host
anti-hp
anti-hpa-1a
anti-hrp
anti-hsa
anti-hsp
anti-hsp60
anti-hsp70
anti-hsv
anti-hsv-1
anti-htlv
anti-htlv-1
anti-htlv-i
anti-hu
antihuman
anti-human
antihyperalgesia
antihyperalgesic
anti-hyperalgesic
antihyperglycaemic
antihyperglycemic
anti-hyperglycemic
antihyperlipidemic
antihypertension
antihypertensive
anti-hypertensive
antihypertensives
antihypertrophic
antihypoxant
antihypoxic
anti-i
anti-ia
anti-i-a
anti-i-ak
anti-icam-1
anti-id
anti-idiotope
antiidiotype
anti-idiotype
anti-idiotypes
antiidiotypic
anti-idiotypic
anti-ifn
anti-ifn-alpha
anti-ifn-beta
anti-ifn-gamma
anti-ig
anti-iga
anti-igd
anti-ige
anti-ige-induced
anti-igf-i
anti-igg
anti-igm
anti-igm-induced
anti-iia
anti-i-j
anti-il
anti-il-1
anti-il-10
anti-il-12
anti-il-18
anti-il-1beta
anti-il-2
anti-il-2r
anti-il-3
anti-il-4
anti-il-5
anti-il-6
anti-il-8
anti-immobility
anti-immunoglobulin
anti-implantation
anti-incontinence
anti-infection
antiinfectious
anti-infectious
antiinfective
anti-infective
anti-infectives
anti-inflammation
anti-inflammatories
antiinflammatory
anti-inflammatory
anti-influenza
antiinsulin
anti-insulin
anti-integrin
anti-intercellular
anti-interferon
anti-interferon-gamma
anti-interleukin
anti-interleukin-2
anti-invasive
anti-ischaemic
antiischemic
anti-ischemic
anti-islet
anti-jka
anti-jo-1
anti-k
anti-kappa
anti-kell
antikeratin
anti-keratin
anti-ki-67
anti-klh
anti-ku
anti-l
anti-l3t4
anti-la
anti-lambda
anti-lamin
antilaminin
anti-laminin
anti-la/ssb
anti-la/ss-b
anti-ldl
anti-lea
anti-leishmania
antileishmanial
anti-leishmanial
antileprosy
anti-leprosy
anti-leu
anti-leu-7
antileukaemic
anti-leukaemic
antileukemia
anti-leukemia
antileukemic
anti-leukemic
anti-leukocyte
antileukoprotease
antileukotriene
antileukotrienes
anti-lewis
anti-lf
anti-lfa-1
anti-lh
anti-light
antilipemic
anti-lipid
antilipidemic
antilipolysis
antilipolytic
anti-lipolytic
antilipopolysaccharide
anti-lipopolysaccharide
anti-listeria
antilisterial
anti-liver
antilles
anti-lp
anti-l-selectin
anti-lt
antiluminal
antiluteolytic
antilymphoblast
antilymphocyte
anti-lymphocyte
antilymphocytic
antilymphoma
antilysozyme
anti-lysozyme
anti-lyt
anti-lyt-2
anti-m
anti-m2
anti-mac-1
antimacrophage
anti-macrophage
anti-mag
antimalaria
anti-malaria
antimalarial
anti-malarial
antimanic
anti-map
anti-mbp
anti-mcp-1
antimeasles
anti-measles
antimelanoma
anti-melanoma
antimesenteric
antimesometrial
antimetabolic
antimetabolite
antimetabolites
antimetastatic
anti-metastatic
anti-mhc
antimicrob
antimicrobial
anti-microbial
antimicrobial-resistant
antimicrobic
antimicrosomal
anti-microsomal
antimicrotubular
antimicrotubule
anti-microtubule
anti-mif
antimigraine
anti-migraine
antimigratory
antimineralocorticoid
antimitochondrial
anti-mitochondrial
antimitogenic
anti-mitogenic
antimitotic
anti-mitotic
anti-mog
antimonate
antimongoloid
antimonial
antimoniate
antimonite
antimony
antimotility
antimouse
anti-mouse
anti-mpo
anti-mrsa
anti-mu
anti-muc1
anti-mullerian
anti-müllerian
antimurine
anti-murine
antimuscarinic
anti-muscarinic
antimutagen
antimutagenic
anti-mutagenic
antimutagenicity
antimutator
anti-myc
antimycin
antimycobacterial
anti-mycobacterial
anti-mycobacterium
antimycotic
anti-myelin
anti-myelin-associated
antimyeloma
antimyeloperoxidase
anti-myeloperoxidase
antimyoclonic
antimyosin
anti-myosin
anti-n
anti-native
antinatriuresis
antinatriuretic
anti-ndna
antineoplastic
anti-neoplastic
antineoplaston
anti-nerve
anti-neurofilament
antineuronal
anti-neuronal
antineutrophil
anti-neutrophil
anti-ngf
anti-nk
anti-nk1.1
antinociception
anti-nociception
antinociceptive
anti-nociceptive
anti-np
anti-nrnp
antinuclear
anti-nuclear
antinucleolar
antinucleosome
anti-nucleosome
antinutrient
antinutritional
anti-o
anti-oa
antiobesity
anti-obesity
antioestrogen
anti-oestrogen
antioestrogenic
anti-oestrogenic
anti-okt3
antioncogene
anti-oncogene
antioncogenes
anti-oncogenes
anti-opioid
antioquia
antiorthostatic
antiosteoporotic
anti-osteoporotic
anti-ova
anti-ovalbumin
antiovulatory
antioxidant
anti-oxidant
antioxidation
anti-oxidation
antioxidative
anti-oxidative
anti-oxidized
anti-oxldl
anti-p
anti-p1
anti-p24
anti-p30
anti-p450
anti-p53
anti-pa
anti-paf
antipain
antipanic
antiparallel
anti-parallel
antiparasite
anti-parasite
antiparasitic
anti-parasitic
anti-parietal
antiparkinson
anti-parkinson
antiparkinsonian
anti-parkinsonian
anti-pc
anti-pcna
anti-pcp
anti-pdgf
antipeptide
anti-peptide
antiperinuclear
antiperistaltic
antiperoxidase
anti-peroxidase
antiperoxidative
antiperspirant
anti-pgl-i
anti-p-glycoprotein
antiphagocytic
antiphase
anti-phase
antiphlogistic
antiphosphatidylserine
antiphospholipid
anti-phospholipid
anti-phosphorylcholine
antiphosphotyrosine
anti-phosphotyrosine
anti-pig
anti-pkc
anti-pla1
antiplaque
anti-plaque
antiplasmin
antiplasmodial
antiplatelet
anti-platelet
antipneumococcal
anti-pneumococcal
anti-pneumocystis
antipodal
antipode
antipodes
anti-polysaccharide
anti-porcine
antiport
antiporter
anti-pp
anti-pr
anti-pr3
antipredator
anti-pre-s2
anti-prl
antiprogestational
antiprogesterone
anti-progesterone
antiprogestin
anti-progestin
anti-prolactin
anti-proliferating
antiproliferation
anti-proliferation
antiproliferative
anti-proliferative
antiprostaglandin
antiprotease
anti-protease
antiproteases
antiprotein
anti-protein
antiproteinase
anti-proteinase
antiproteinuric
antiproteolytic
antiprothrombin
anti-prothrombin
antiproton
antiprotozoal
anti-prp
antipruritic
anti-psa
anti-p-selectin
antipseudomonal
anti-pseudomonal
anti-pseudomonas
antipsoriatic
antipsychotic
anti-psychotic
antipsychotic-induced
anti-pt
antipyresis
antipyretic
anti-pyretic
antipyrine
antipyrylazo
antiqua
antiquated
antique
antiquity
anti-r
antirabbit
anti-rabbit
antirabies
anti-rabies
antiradiation
antiradical
anti-ras
antirat
anti-rat
anti-rbc
antireceptor
anti-receptor
anti-recombinant
anti-red
antireflux
anti-reflux
antirejection
anti-rejection
antirenin
antirepressor
antiresorptive
anti-resorptive
antireticulin
antiretinal
antiretroviral
anti-retroviral
antiretroviral-experienced
antiretroviral-naive
antiretroviral_therapy
anti-rh
anti-rhd
antirheumatic
anti-rheumatic
antiribosomal
anti-ribosomal
anti-rna
anti-rnp
anti-ro
anti-rossa
anti-ro/ssa
anti-ro/ss-a
anti-rotavirus
antirrhinum
anti-rsv
anti-rubella
anti-s
anti-s100
anti-s-100
anti-sa
antisaccade
anti-saccade
antisaccades
anti-saccharomyces
anti-salmonella
anti-sar
antischistosomal
anti-schistosomal
anti-scl-70
anti-sea
antisecretory
anti-secretory
antiseizure
anti-seizure
anti-self
antisense
anti-sense
antisense-mediated
antisense-transfected
antisense-treated
antisepsis
antiseptic
antisera
anti-sera
antiserotonergic
antiserotonin
anti-serotonin
antiserotoninergic
antiserum
anti-serum
antiserum-treated
anti-sheep
antishock
anti-shock
antisickling
anti-sickling
anti-sigma
anti-single-stranded
anti-sm
antismoking
anti-smoking
anti-smooth
antisocial
anti-social
anti-somatostatin
antispasmodic
antispastic
antisperm
anti-sperm
antispermatogenic
antispermatozoal
anti-sporozoite
anti-srbc
anti-ssa
anti-ss-a
anti-ss-a/ro
anti-ssa/ro
anti-ssb
anti-ss-b
anti-ssdna
antistaphylococcal
anti-staphylococcal
antistasin
anti-stokes
antistreptococcal
anti-streptococcal
antistreptolysin
anti-streptolysin
antistress
anti-stress
antisuppressor
antisymmetric
anti-t
anti-t3
anti-t4
anti-tac
antitachycardia
anti-tat
anti-tau
anti-tb
anti-tbm
anti-t-cell
anti-tcr
antitermination
antiterminator
antitetanus
anti-tetanus
anti-tf
anti-tg
anti-tgf
anti-tgf-beta
anti-tgf-beta1
anti-th
anti-theta
antithetical
antithrombin
anti-thrombin
antithrombin-binding
antithrombin-iii
antithrombogenic
antithrombogenicity
antithrombotic
anti-thrombotic
anti-thy
anti-thy1
anti-thy-1
anti-thy-1.1
anti-thy-1.2
antithymocyte
anti-thymocyte
antithyroglobulin
anti-thyroglobulin
antithyroid
anti-thyroid
anti-tick
antitissue
anti-tissue
anti-tn
anti-tnf
anti-tnfalpha
anti-tnf-alpha
anti-tnp
antitobacco
anti-tobacco
anti-topo
antitopoisomerase
anti-topoisomerase
antitoxic
antitoxin
anti-toxin
antitoxoplasma
anti-toxoplasma
anti-tpo
antitransferrin
anti-transferrin
anti-transforming
anti-transglutaminase
anti-trinitrophenyl
antitrust
anti-trypanosoma
antitrypanosomal
anti-trypanosomal
antitrypsin
antitryptic
anti-tsh
anti-tt
anti-ttg
antitubercular
anti-tubercular
antituberculosis
anti-tuberculosis
antituberculotic
antituberculous
anti-tuberculous
antitubulin
anti-tubulin
antitumor
anti-tumor
antitumoral
anti-tumoral
antitumorigenic
anti-tumorigenic
anti-tumor-promoting
antitumour
anti-tumour
antitumoural
antitussive
antitussives
anti-type
anti-tyrosine
anti-u1
anti-u1rnp
anti-ubiquitin
antiulcer
anti-ulcer
antiulcerogenic
anti-ulcerogenic
anti-v
anti-v3
antivascular
anti-vascular
anti-vca
anti-vcam-1
anti-vegf
antivenin
antivenom
antivimentin
anti-vimentin
anti-vip
antiviral
anti-viral
antivirus
anti-virus
antivitamin
anti-vla-4
anti-von
anti-vsv
anti-vwf
anti-vzv
anti-xa
anti-yo
anti-z-dna
antizyme
antler
antley-bixler
antoine
anton
antoni
antonio
antonovsky
antony
antp
antra
antral
antrectomized
antrectomy
antrochoanal
antroduodenal
antropyloric
antropyloroduodenal
antrostomy
antrum
antu
antwerp
anubis
anuclear
anucleate
anucleated
anug
anular
anulus
anura
anuran
anuria
anuric
anus
anv
anvil
anx
anxa1
anxieties
anxiety
'anxiety
anxiety-depression
anxiety/depression
anxiety-like
anxiety-provoking
anxiety-related
anxiogenic
anxiogenic-like
anxiolysis
anxiolytic
anxiolytic-like
anxious
anxious/depressed
anxiousness
anymore
anytime
anyway
ao
a-o
a/o
a.o
ao7
aoa
aoaa
aoac
ao/asif
aob
aoc
aod
aodn
aoe
aof
aofas
aoh
aoi
aom
aom-induced
aomori
aom-treated
aon
aop
aopcp
aopp
aop-rantes
aor
aorn
aorta
aorta-coronary
aortae
aorta-gonad-mesonephros
aortal
aortas
aortic
aortic-banded
aortico-left
aorticopulmonary
aortic_valve
aortic-valve
aortitis
aorto
aortoarteritis
aorto-arteritis
aortobifemoral
aorto-bifemoral
aortobronchial
aortocaval
aorto-caval
aortocoronary
aorto-coronary
aortoduodenal
aortoenteric
aorto-enteric
aortoesophageal
aortofemoral
aorto-femoral
aortogram
aortography
aortoiliac
aorto-iliac
aorto-left
aortomyoplasty
aorto-ostial
aortopexy
aortoplasty
aortopulmonary
aorto-pulmonary
aortorenal
aortotomy
aortoventriculoplasty
aos
aosd
aot
aotus
aox
aox1
ap
a-p
a/p
a.p
ap1
ap-1
ap180
ap-1-binding
ap-1-dependent
ap-1-like
ap-1-mediated
ap2
ap-2
ap-2alpha
ap-2beta
ap-2gamma
ap3
ap-3
ap3a
ap4
ap-4
ap4a
ap5
ap-5
ap50
ap5a
ap6a
ap7
ap-7
apa
ap-a
apaap
apac
apache
apache-ii
apaf1
apaf-1
apai
apalcillin
apallic
apamin
apamin-sensitive
apap
apap-induced
apartheid
a-particle
a-particles
apartment
apas
apase
apathetic
apathogenic
apathy
apatite
apatites
apatitic
a-pattern
apb
apbd
apbi
apbsct
apc
apca
apcc
apc/c
apcd
apc-dependent
apci
apci-m
apc-mediated
apcmin
apcmin/+
apcr
apc-r
apc-resistance
apd
apd50
apd90
apdc
apdt
ape
ape1
apec
apeced
apelin
apella
apen
ape/ref-1
aperiodic
aperistalsis
apert
aperta
aperture
apertures
apes
apetala1
apetala3
apex
apexcardiogram
apexes
apexification
apexit
apf
apg
apgar
apgwamide
aph
aph-1
apha
aphagia
aphakia
aphakic
aphanizomenon
aphanomyces
aphasia
aphasias
aphasic
aphereses
apheresis
aphid
aphidicola
aphidicolin
aphidicolin-induced
aphididae
aphis
aphonia
aphrodisiac
aphrophilus
aphthae
aphthoid
aphthosis
aphthous
aphthovirus
api
api2-malt1
apiaceae
apic
apical
apical-basal
apically
apical-to-basal
apical-to-basolateral
apicectomy
apices
apicidin
apicobasal
apicoectomy
apicomplexa
apicomplexan
apicoplast
apidae
apigenin
apiii
ap-induced
apiospermum
apis
apium
apj
apkc
apkd
apl
apla
aplasia
aplastic
apld
aplidine
apligraf
aplp1
aplp2
aplysia
aplysiatoxin
apm
apm1
apma
apmppe
apn
apn1
apna
apn/cd13
apnea
apnea-hypopnea
apnea/hypopnea
apneas
apneic
apneusis
apneustic
apnh
apnoea
apnoea-hypopnoea
apnoea/hypopnoea
apnoeas
apnoeic
apo
apo-
apo-1
apo-1/cd95
apo-1/fas
apo2
apo2.7
apo2l
apo2l/trail
apoa
apo-a
apoa1
apo-a1
apoa-1
apoa5
apoaequorin
apoai
apo-ai
apo-a-i
apoa-i
apoa-i-containing
apoaii
apoa-ii
apoa-iv
apoav
apob
apo-b
apob100
apob-100
apob48
apob-48
apob-containing
apobec-1
apobec3
apobec3g
apoc
apoc1
apoc2
apoc3
apoci
apoc-i
apocii
apoc-ii
apociii
apoc-iii
apocrine
apocynaceae
apocynin
apocytochrome
apod
apodemus
apodization
apoe
apo-e
apoe-/-
apoe2
apoe3
apoe*3-leiden
apoe4
apoe-4
apoe*4
apoe-containing
apoe-deficient
apoe-epsilon
apoe-epsilon4
apoe-ko
apoenzyme
apo-enzyme
apoenzymes
apoer2
apoe-rich
apoferritin
apoflavodoxin
apo-form
apoh
apohemoglobin
apo-induced
apoj
apolactoferrin
apolar
apoldl
apolipophorin
apolipoprotein
apolipoproteina
apolipoprotein-b
apolipoprotein-e
apollo
apology
apolp-iii
apolt
apom
apomb
apomictic
apomixis
apomorphine
apomorphine-
apomorphine-induced
apomucin
apomyoglobin
aponeuroses
aponeurosis
aponeurotic
apophyseal
apophyses
apophysis
apoplast
apoplastic
apoplectic
apoplexy
apoprotein
apo-protein
apoptin
apoptogenic
apoptosis
apoptosis-associated
apoptosis-induced
apoptosis-inducing
apoptosis-like
apoptosis-promoting
apoptosis-regulating
apoptosis-regulatory
apoptosis-related
apoptosis-resistant
apoptosis-specific
apoptosome
apoptotic
apoptotic_cell
apoptotic-like
aporepressor
aporphine
aporphines
a/port
apos
aposaa
aposematic
a-positive
apo-sus
aposymbiotic
apothecaries
apotransferrin
apo-unsus
app
app23
app695
app751
app770
appa
appalachia
appalachian
apparative
apparatus
apparatuses
apparel
apparent
'apparent
apparently
apparition
ap-pcr
appeal
appealed
appealing
appear
appearance
appearances
appeared
appearence
appearing
appellate
appellation
appendage
appendageal
appendages
appendagitis
appendectomies
appendectomy
appended
appendiceal
appendicectomies
appendicectomy
appendices
appendicitis
appendicolith
appendicular
appendiculatus
appending
appendix
appendixes
apperception
apperceptive
appetite
appetites
appetitive
appetitively
appi
appl
applanation
apple
apples
applet
appliance
appliances
applicability
applicable
applicant
applicated
application
applications/conclusion
applicator
applied
applier
applies
apply
applying
appoint
appointed
appointing
appointment
appointment-keeping
apportion
apportioned
apportionment
appose
apposed
apposing
apposition
appositional
appr
appraisal
appraise
appraised
appraises
appraising
appreciable
appreciably
appreciate
appreciated
appreciating
appreciation
appreciative
apprehend
apprehended
apprehension
apprehensive
apprentice
apprentices
apprenticeship
appressoria
appressorium
approach
approachable
approach-avoidance
approached
approaches
approaching
approach&quot
'appropriate
appropriated
appropriate-for-gestational
appropriate-for-gestational-age
appropriately
appropriateness
appropriation
approval
approve
approved
approving
approx
approximal
approximant
approximate
approximated
approximates
approximating
approximation
approximative
approximatively
appsw
appswe
apr
a/pr/8/34
a/pr8/34
apraclonidine
apramycin
aprataxin
apraxia
apraxic
apre
aprepitant
apri
apricot
aprikalim
april
april-june
april-may
aprindine
a-producing
apron
aprophen
apropos
a-protein
aprotic
aprotinin
aprotinin-treated
aprp
aprt
aprv
aps1
apsa
apsac
apsgn
apt
aptamer
apte
apteronotus
apterous
aptitude
aptitudes
aptly
aptn
aptt
apu
apud
apudoma
apudomas
apulia
apurinic
apurinic/apyrimidinic
apv
apw
apx
ap-x
apxi
apxii
apyrase
apyrene
apyrimidinic
apz
aq
aq4n
aq-a
aqd
aqh
aqlq
aqol
aqp
aqp0
aqp1
aqp-1
aqp2
aqp-2
aqp3
aqp4
aqp5
aqp7
aqp8
aqp9
aqpz
aqr
aqua
aquaculture
aquagenic
aquaglyceroporin
aqualysin
aquaporin
aquaporin-1
aquaporin-2
aquaporin-4
aquaporin-5
aquaretic
aquaria
aquarium
aquasalis
aquaspirillum
aquated
aquatic
aquatica
aquaticum
aquaticus
aquatilis
aquation
aqueduct
aqueductal
aqueous
aqueous-based
aqueous-organic
aqueous-phase
aquifer
aquifex
aquitaine
aquo
a&quot
ar
a-r
a/r
a.r
ar-
ar+
ar1
ar2
ar42j
ar4-2j
ara
ara70
araa
ara-a
ara-amp
arab
arabad
arabia
arabian
arabic
arabica
arabidopsis
arabidopsis_thaliana
arabiensis
arabinan
arabinitol
arabinofuranosyl
arabinogalactan
arabinogalactan-protein
arabinose
arabinoside
arabinosyl
arabinosylcytosine
arabinoxylan
arabis
arabitol
arable
arac
ara-c
araceae
arachidic
arachidonate
arachidonate-induced
arachidonic
arachidonic_acid
arachidonoyl
arachidonoyl-coa
arachidonyl
arachidonylethanolamide
arachis
arachnid
arachnodactyly
arachnoid
arachnoidal
arachnoiditis
ara-c-induced
aractp
ara-ctp
arae
araf
a-raf
arag
ara-g
aragon
aragonite
arai
aral
araldite
aralia
araliaceae
aralkyl
aramid
araneae
araneus
arar
aras
arat
ara-u
arb
arbacia
arbaprostil
arbeitsgemeinschaft
arbekacin
arbiter
arbitrarily
arbitrary
arbitration
arbor
arbor/6/60
arborea
arboreal
arborescen
arborisation
arborization
arborize
arborized
arborizing
arboviral
arbovirus
arboviruses
arbuscular
arbutamine
arbutin
arc
ar-c69931mx
arca
arcade
arcades
arcaine
arcanobacterium
arcb
arcd
arch
archaea
archaeal
archaean
archaebacteria
archaebacterial
archaebacterium
archaeoglobus
archaeological
archaeology
archaeon
archaeosomes
archaic
archean
arched
archenteron
archeological
archer
arches
archetypal
archetype
archetypes
archetypical
archimedes
arching
archipelago
archistriatum
architect
architectonic
architectural
architecturally
architecture
architectures
archival
archive
archived
archives
archiving
archwire
archwires
arci
arcobacter
arctic
arctocephalus
arctoides
arctos
arcuate
arcuatus
arcus
ard
ard1
arden
ardeparin
ardra
arduous
area
area.abstract
area-based
a-reactive
areae
area-forming
areal
area-length
area-level
area&quot
areas
areas.abstract
area-specific
areas&quot
areata
area/total
area-under-the-curve
area-wide
areca
arecaidine
a-receptor
arecoline
are-containing
ared
areflexia
areflexic
a-related
are-mediated
arena
arenaria
arenarum
arenas
arenavirus
arenaviruses
arene
arenes
arenicola
aren't
areola
areolae
areolar
ares
a-resistant
arf
arf1
arf6
arfc
arg
arg-
arg+
arg1
arg16
arg16gly
arg2
arg3
arg306
arg399gln
arg4
arg506
arg6
arg64
arg7
arg8
arg8vasopressin
arg8-vasopressin
arga
arg-arg
arg/arg
argas
argasid
argasidae
argatroban
argb
argc
arg-c
arge
argemone
argentaffin
argentation
argentatus
argentea
argenteus
argentifolii
argentina
argentine
argentinean
argentinian
argentipes
argentophilic
argf
argg
arg-gingipain
arg-gly-asp
arg-gly-asp-containing
arg-gly-asp-ser
argh
arginase
arginases
arginate
arginine
-arginine
arginine-
arginine-containing
arginine-deficient
arginine-free
arginine-glycine-aspartic
arginine-induced
arginine-rich
arginines
arginine-specific
arginine-stimulated
arginine-vasopressin
arginine-vasotocin
arginini
argininosuccinate
argininosuccinic
arginyl
arginylation
arginyl-trna
arg-ly
argon
argonaute
argon-ion
argon-laser
argos
arg/pro
argpyrimidine
argr
arguable
arguably
argue
argued
argues
arguing
argument
argumentation
argus
argyria
argyrophil
argyrophilia
argyrophilic
arh
arh-77
arhi
arhus
ari
aria
aric
a-rich
arid
aridity
aries
arietan
arietinum
arima
arimidex
a-ring
arion
aripiprazole
ar-ir
aris
arise
arised
arisen
arises
arising
aristolochia
aristolochic
ariston
aristotelian
aristotle
arithmetic
arithmetical
ariz
arizona
arizonae
arizonica
ar-jp
arjuna
ark
ark1
arkansas
arko
arl
arl1
ar-l_115
arlington
arm
arma
armadillidium
armadillo
armadillos
armament
armamentarium
armature
armatus
armchair
armd
armed
ar-mediated
armenia
armenian
armies
armigera
armigeres
armillaria
arming
armitage
arm-leg
armor
armored
armour
armpit
armrest
armstrong
army
armyworm
arn
arna
a-rna
arnhem
arnica
arno
arnold
arnold-chiari
arnt
arnt2
aro
aroa
arob
aroc
arochlor
aroclor
aroclor-induced
arod
arogenate
aro-ir
arom
aroma
aromas
aromatase
aromatase_activity
aromatherapy
aromatic
aromatica
aromatic-aromatic
aromaticity
aromaticum
aromatisation
aromatizable
aromatization
aromatized
aromatizing
arose
arotinoid
arotinolol
around-the-clock
arousability
arousal
arouse
aroused
arouses
arousing
arp
arp1
arp-1
arp2
arp2/3
arp3
arpa
arpe-19
arpkd
ar-positive
arprinocid
arr
arrange
arranged
arrangement
arranging
array
array-based
array-cgh
arrayed
arrector
arrest
arrested
arrestees
arrestin
arresting
arrest-specific
arrhenius
arrhizus
arrhythmia
arrhythmia-free
arrhythmia-related
arrhythmias
arrhythmic
arrhythmicity
arrhythmogenesis
arrhythmogenic
arrhythmogenicity
arrival
arrive
arrived
arrives
arriving
arrow
arrowhead
arrp
arrythmia
arrythmias
ars1
arsa
arsb
arsc
arsenal
arsenate
arsenazo
arsenic
arsenical
arsenic-contaminated
arseniciii
arsenic-induced
arsenicosis
arsenide
arsenite
arsenite-induced
arsenobetaine
arsenosugar
arsine
arson
arsonate
arsonist
arsr
arss
art
art-18
arteether
artefact
artefacta
artefactual
artemether
artemether-lumefantrine
artemia
artemin
artemis
artemisia
artemisinin
arteparon
arteria
arterial
arterial-alveolar
arterial/alveolar
arterial_blood
arterial-coronary
arterial_hypertension
arterialised
arterialization
arterialized
arterially
arterial-phase
arterial_pressure
arterial-venous
arteries
arterio-arterial
arteriogenesis
arteriogenic
arteriogram
arteriograph
arteriographic
arteriographically
arteriographies
arteriography
arteriohepatic
arteriolar
arteriole
arterioles
arteriolopathy
arteriolosclerosis
arteriopathic
arteriopathies
arteriopathy
arterioplasty
arterioportal
arterio-portal
arteriosclerosis
arteriosclerotic
arteriosum
arteriosus
arteriotomies
arteriotomy
arterious
arteriovenous
arterio-venous
arteriovenous_malformation
arteritic
arteritis
arterivirus
artery
artery_bypass
artery_disease
artery-left
artery-middle
artery-to-artery
artesian
artesunate
artglass
arthralgia
arthralgias
arthrex
arthritic
arthritides
arthritidis
arthritis
arthritis-associated
arthritis-encephalitis
arthritis-related
arthritogenic
arthritogenicity
arthrobacter
arthrobotry
arthrocentesis
arthroconidia
arthroderma
arthrodeses
arthrodesis
arthrofibrosis
arthrogram
arthrographic
arthrography
arthrogryposis
arthrolysis
arthrometer
arthropathic
arthropathies
arthropathy
arthroplasties
arthroplasty
arthropod
arthropoda
arthropod-borne
arthroscope
arthroscopic
arthroscopically
arthroscopies
arthroscopist
arthroscopy
arthroses
arthrosis
arthrospores
arthrotic
arthrotomography
arthrotomy
arthur
arthus
arti
artibeus
articaine
artichoke
article
article_review
articles
articular
articular_cartilage
articulate
articulated
articulates
articulating
articulation
articulator
articulatory
artifact
artifact-free
artifactual
artifactually
artifical
artifically
artificial
'artificial
artificially
artillery
artiodactyl
artiodactyla
artis
artisan
artisanal
artist
artistic
artocarpus
art&quot
artwork
arum
arundinacea
arusha
arv
arvalis
arvc
arvd
arvd/c
arvense
arvensis
arvi
arvicanthis
arvicola
arvm
arx
arxula
aryepiglottic
aryl
aryl-
arylalkyl
arylalkylamine
arylamidase
arylamine
arylamines
arylation
arylboronic
arylesterase
arylhydrocarbon
arylphorin
arylpiperazine
arylpiperazines
aryl-substituted
arylsulfatase
arylsulfatases
arylsulphatase
arylsulphatases
arytenoid
arytenoidectomy
arzoxifene
'as
a-s
a/s
a.s
as1
as-1
as101
as2
as2o3
as2o3-induced
as-3
as3+
as-30d
as-48
as52
asa
asa1
a-saa
asaccharolytic
asaccharolyticus
asacol
asah
asahi
asahii
asa-induced
asan
asanguineous
asap
asap1
asas
asat
asa-treated
asb
asberg
asbestos
asbestos-associated
asbestos-cement
asbestos-containing
asbestos-exposed
asbestos-induced
asbestosis
asbestos-related
asbt
asc
as-c
asc-1
asc-2
asca
a-scan
ascariasis
ascarid
ascaridia
ascaris
as-cast
ascc
ascend
ascendant
ascended
ascenden
ascending
ascension
ascent
ascertain
ascertainable
ascertained
ascertaining
ascertainment
asch
asc-h
aschoff
asci
ascidia
ascidian
ascii
ascite
ascites
ascitic
ascitis
asclepiadaceae
asco
ascobolus
ascochyta
ascomycete
ascomycetes
ascomycetous
ascomycin
ascomycota
ascorbate
ascorbate-dependent
ascorbate-induced
ascorbic
ascorbic_acid
ascorbyl
ascospore
ascospores
ascot
ascp
ascr
ascribable
ascribe
ascribed
ascribes
ascribing
ascription
asct
asct1
asct2
ascus
asc-us
ascvd
asd
as-d
asdh
ase
a-se
asei
asellus
a-sensitive
a-sepharose
asepsis
aseptic
aseptically
ases
asexual
asexually
asf
asf1
as-fed
asf/sf2
asfv
asg
asgb
asge
asgm1
asgm1+
asgp
asgp-1
asgpr
asgp-r
ash
ash1
ash3
asha
ashby
ashbya
ashed
asherman
ashes
ashing
ashkenazi
ashkenazic
ashkenazim
ashp
ashworth
asi
asia
asialo
asialofetuin
asialoglycoprotein
asialogm1
asialo-gm1
asialoorosomucoid
asialo-orosomucoid
asialotransferrin
asian
asian-american
asian-indian
asian-pacific
asian/pacific
asia-pacific
asiatic
asiatica
asiaticoside
asiaticum
asic
asic1
asic1a
asic3
asif
asiii
asinus
asip
asir
asis
a-site
ask
ask1
asked
askin
asking
asl
asleep
asli
aslo
aslv
asm
asma
asmase
a-smase
asmc
asn
a/sn
asn1
asnase
as-needed
asn-linked
asnr
aso
asocial
asodn
as-odn
asolectin
ason
asor
asos
asp
asp1
asp299gly
asp3
asp49
asp-49
asp85
asp-85
asp-96
aspa
asparaginase
asparagine
asparagine-linked
asparagines
asparaginyl
asparaginyl-trna
asparagus
asparate
aspart
aspartame
aspartase
aspartate
aspartate/glutamate
aspartates
aspartic
aspartoacylase
aspartokinase
aspartyl
aspartylglucosaminidase
aspartylglucosaminuria
aspartylglycosaminuria
aspartyl-trna
aspat
aspc
aspc-1
aspd
aspecific
a-specific
aspect
aspen
asper
aspera
asperger
aspergilli
aspergilloma
aspergillomas
aspergillosis
aspergillus
aspermatogenesis
aspermatogenic
aspermia
aspersa
asp/glu
asphalt
asphaltene
asphaltenes
asp-hemolysin
aspheric
aspherical
asphericity
asphyctic
asphyxia
asphyxial
asphyxiated
asphyxiating
asphyxiation
asphyxic
aspiny
aspirate
aspirated
aspirates
aspirating
aspiration
aspirative
aspirator
aspire
aspired
aspirin
aspirin-
aspiring
aspirin-induced
aspirin-intolerant
aspirin-like
aspirin-sensitive
aspirin-tolerant
aspirin-treated
aspirin-triggered
aspis
asplenia
asplenic
aspm
aspn
asp-n
asporogenous
aspoxicillin
asp-pro
aspr
as-prepared
asq
asr
as-received
ass
assailant
assam
assassination
assault
assaulted
assaultive
assay
assayable
assay-based
assayed
assaying
assay&quot
assc
assemblage
assemblages
assemble
assembled
assembler
assembles
assemblies
assembling
assembly
assembly-competent
assembly-disassembly
assembly/disassembly
assent
assert
asserted
asserting
assertion
assertive
assertiveness
asses
assess
assessable
assessed
assessed_trial
assesses
assessing
assessment
assessor
asset
assign
assignable
assignation
assigned
assigning
assignment
assimilable
assimilate
assimilated
assimilates
assimilating
assimilation
assimilatory
assist
assistance
assistant
assisted
assisting
assistive
assiut
assoc
associate
associates
associating
association
associational
association-dissociation
association/dissociation
associative
associatively
assortative
assorted
assortment
assr
asst
assume
assumed
assumes
assuming
assumption
assurance
assurances
assure
assured
assures
assuring
ast
ast-120
asta
astacin
astacus
ast/alt
astasia
a-state
astaxanthin
asta-z
astemizole
aster
asteraceae
asterias
asterina
asterisk
asterixis
asteroid
asteroides
asthenia
asthenic
asthenopia
asthenospermia
asthenozoospermia
asthenozoospermic
asthma
asthma-like
asthma&quot
asthma-related
asthma-specific
asthmatic
asthmaticus
astigmatic
astigmatism
a-stimulated
astler-coller
astm
astonishing
astonishingly
astounding
astra
astragali
astragaloside
astragalus
astrakhan
astral
astrand
astrazeneca
as-treated
astressin
astringency
astringent
astro
astroblast
astroblastoma
astrocyte
astrocyte-conditioned
astrocyte-derived
astrocyte-enriched
astrocyte-like
astrocytes
astrocyte-specific
astrocytic
astrocytoma
astrocytomas
astrocytosis
astroglia
astroglial
astroglioma
astrogliosis
astromicin
astronaut
astronomical
astronomy
astrophysical
astrovirus
astroviruses
asturias
astute
astyanax
asu
a-subunit
a-supplemented
asv
asw
a.sw
asx
asy
as-yet
as-yet-unidentified
as-yet-unknown
asylum
asymmetric
asymmetrical
asymmetrically
asymmetric_unit
asymmetries
asymmetry
asymptomatic
asymptomatically
asymptote
asymptotes
asymptotic
asymptotically
asynapsis
asynchronies
asynchronism
asynchronous
asynchronously
asynchrony
asynergic
asynergy
asystole
asystolic
'at
a-t
a-->t
a:t
a/t
a.t
a+t
at-
at1
at-1
at-125
at1a
at1ar
at1b
at1r
at1-r
at1_receptor
at1-receptor
at2
at-2
at2r
at2-r
at2-receptor
at3
at-3
at4
at8
ata
atac
atactic
atase
ataxia
ataxias
ataxia-telangiectasia
ataxic
ataxin-1
ataxin-2
ataxin-3
ataxin-7
atayal
atazanavir
atb
atbc
atbf
atbf1
atc
atcase
atcc
=atcc
atd
atdc5
ate
atelectases
atelectasis
atelectatic
ateles
atelocollagen
atenolol
ater
atevirdine
atf
atf1
atf-1
atf2
atf-2
atf3
atf4
atf6
atf/creb
atg
atgam
ath
a.th
ath1
athen
atherectomy
athermal
atheroemboli
atheroembolic
atheroembolism
atherogenesis
atherogenic
atherogenicity
atheroma
atheromas
atheromata
atheromatosis
atheromatous
atheroprotective
atherosclerosis
atherosclerosis-prone
atherosclerosis-related
atherosclerosis-susceptible
atherosclerotic
atherosis
atherothrombosis
atherothrombotic
athetoid
athetosis
athlete
athletes
athletic
athletically
at-home
at-hook
athymic
athyreosis
athyreotic
ati
atii
at-ii
atiii
at-iii
atipamezole
atk
atkin
atkinson
atl
a.tl
atl-146e
atla
atlanta
atlantal
atlantic
atlanticus
atlantis
atlantoaxial
atlanto-axial
atlantooccipital
atlanto-occipital
atlas
atlases
atll
atlv
atm
atm-/-
atm-deficient
atm-dependent
atmosphere
atmospheres
atmospheric
atmospheric-pressure
atn
ato
a-tocopherol
atod
a-to-g
atoll
atom
atom-%
atom%
atom-atom
atomic
atomic-absorption
atomically
atomic-bomb
atomic_force
atomic-force
atomic-level
atomic-resolution
atomic-scale
atomistic
atomization
atomized
atomizer
atomoxetine
atonal
atonia
atonic
atony
atop
atopic
atopic_dermatitis
atopy
atorvastatin
atosiban
atot
atovaquone
atovaquone-proguanil
atovaquone/proguanil
atox1
atoxic
atp
atp-
atp1a2
atp2a2
atp2c1
atp4-
atp6
atp7a
atp7b
atp9
atpa
atp-actin
atp-activated
atp-adp
atp:adp
atp/adp
atp-agarose
atpase
-atpase
atp-ase
atpase_activity
atpase-positive
atpases
atpb
atp-binding
atp-binding-cassette
atp-bound
atp-citrate
atp-competitive
atp-consuming
atpd
atpdase
atp-dependent
atp-depleted
atp-depletion
atp-driven
atpe
atp-evoked
atp-free
atpgammas
atp-gamma-s
atp-gated
atp-generating
atp-hydrolysis
atp-hydrolyzing
atpi
atp-independent
atp-induced
atp-mediated
atp-mg
atp-mg2+
atp-mgcl2
atpo
atp/pi
atp-ppi
atp-regenerating
atp-regulated
atp-requiring
atp-sensitive
atp-stimulated
atp-synthase
atr
atra
at-ra
a-tract
atractylodes
atractyloside
atracurium
atracurium-induced
atra-induced
atrasentan
atra-treated
atraumatic
atraumatically
atrazine
a-treated
atresia
atresias
atretic
atr-ftir
atria
atrial
atrial_fibrillation
atrialized
atrial_natriuretic
a/t-rich
a+t-rich
at-rich
atrichia
atriofascicular
atriopeptin
atriopulmonary
atriotomy
atrioventricular
atrio-ventricular
atriplex
atr-ir
'at-risk
at-risk
atrium
atrocities
atropa
atroparvus
atrophia
atrophic
atrophican
atrophicus
atrophie
atrophied
atrophies
atrophoderma
atrophy
atrophying
atropin
atropine
atropine-induced
atropine-like
atropine-resistant
atropine-sensitive
atropine-treated
atropinization
atropinized
atropisomer
atropisomeric
atroseptica
atrovent
atroviride
atrox
atrp
at/rt
atrx
atr-x
atsdr
att
att20
att-20
atta
attach
attached
attaches
attaching
attachment
attacin
attack
attacked
attacker
attack-free
attacking
attack-like
attain
attainable
attained
attaining
attainment
attapulgite
attb
attc
attempt
attempted
attempter
attempting
attend
attendance
attendances
attendant
attended
attendees
attender
attending
attention
attentional
attention/concentration
attention-deficit
attention-deficit-hyperactivity
attention-deficit/hyperactivity
attention-demanding
attention-related
attentive
attentiveness
attenuata
attenuate
attenuated
attenuates
attenuating
attenuation
attenuation-corrected
attenuator
attest
attested
attesting
attic
attire
attitude
attitudes
attitudinal
attl
attomole
attorney
attosecond
attp
attr
attract
attractant
attracted
attractin
attracting
attraction
attractive
attractiveness
attractivity
attractor
attributable
attribute
attributed
attributes
attributing
attribution
attributional
attrition
attuned
attunement
atubular
atv
atx
atx1
atxa
atx-ii
a-type
atypia
atypias
atypic
atypical
'atypical
atypicality
atypically
atypism
atz
au
a-u
a:u
a.u
a.u.
au-1
au111
au3+
aua
aua1
au+au
aub
auc
auc0
auc0-
auc0-12
auc0-24
auc0-24h
auc0-4
auc0-6
auc0-8
auc0-inf
auc0-infinity
auc0-t
auc24
aucinf
aucinfinity
auckland
auc/mic
aucss
auct
auctau
auction
aucubin
aud
audibility
audible
audience
audiences
audio
audiogenic
audiogram
audiologic
audiological
audiologist
audiology
audiometer
audiometric
audiometrically
audiometry
audiotape
audiotaped
audio-taped
audiotapes
audiovestibular
audiovisual
audio-visual
audit
audited
auditing
audition
auditive
auditor
auditorily
auditory
auditory-evoked
auditory-nerve
auditory-verbal
auditory-visual
audouinii
auer
auerbach
auf
auf1
aug
auger
augment
augmentation
augmentative
augmented
augmenter
augmentin
augmenting
augsburg
augur
august
augusta
augustine
august-october
august-september
aui
auic
auiii
aujeszky
aul
aum
au/ml
aun
aunt
aur
aura
aural
aurally
auramine
auranofin
aurantia
aurantiaca
aurantiacus
aurantium
auraptene
auras
aurata
auratus
aurea
aurelia
aureobacterium
aureobasidin
aureobasidium
aureofacien
aureus
aureus-induced
aureus-infected
au-rich
auricle
auricles
auricular
auricularia
auriculata
auriculotemporal
aurintricarboxylic
auris
aurita
auritus
auroc
aurora
aurora-a
aurora-b
aurothioglucose
aurothiomalate
aurovertin
aurum
aus
auscultated
auscultation
auscultatory
auspices
ausria
a/ussr/90/77
aust
austen
austeni
austenitic
austere
austin
austral
australasia
australasian
australia
australian
australian-born
australiensis
australis
australopithecines
australopithecus
austria
austrian
aut
autacoid
autaptic
authentic
authentically
authenticate
authenticated
authentication
authenticity
authored
authoring
authorisation
authorised
authoritarian
authoritarianism
authoritative
authorities
authority
authorization
authorize
authorized
authorizes
authorizing
authors_describe
authorship
autism
autistic
autistic-like
autm
auto
auto-
autoab
auto-ab
autoactivation
autoagglutination
autoaggregation
autoaggression
autoaggressive
autoamputation
autoanalyser
autoanalyzer
autoantibodies
auto-antibodies
autoantibody
auto-antibody
autoantibody-mediated
autoantibody-positive
autoantibody-producing
autoantigen
auto-antigen
autoantigenic
autoantigen-specific
auto-anti-idiotypic
autoaugmentation
autobac
autobiographical
autobiography
autoblood
auto-bmt
autocapture
autocatalysis
autocatalytic
autocatalytically
autochthonous
autochtonous
autoclavable
autoclave
autoclaved
autoclaves
autoclaving
autocleavage
autocoid
autocorrelated
autocorrelation
auto-correlation
autocorrelogram
auto-cpap
autocrine
autocrine-paracrine
autocrine/paracrine
autocyte
autodegradation
autodigestion
autodock
autoepitope
autoepitopes
autoerotic
autofeedback
autofluorescence
autofluorescent
autogamy
autogeneic
autogenic
autogenous
autogenously
autogeny
autograft
autografted
autografting
autographa
autography
autohaler
autoimmune
auto-immune
autoimmune_diseases
autoimmune-like
autoimmune-mediated
autoimmune-prone
autoimmunity
auto-immunity
autoimmunization
autoimmunological
autoinducer
autoinduction
auto-induction
autoinfection
autoinflammatory
autoinhibited
autoinhibition
autoinhibitory
auto-inhibitory
autoinjector
autokinase
autologous
autologously
autologus
autolysate
autolysed
autolysin
autolysis
autolysosomes
autolytic
autolyzed
automata
automatable
automate
automated
automates
automatic
automatically
automaticity
automating
automation
automatism
automatization
automatized
automaton
autometallographic
autometallography
automicrobic
automobile
automobiles
automodification
automotive
autonomic
autonomically
autonomous
autonomously
autonomy
autooxidation
auto-oxidation
autopap
auto-pbsct
auto-peep
autoperfused
autoperfusion
autophagic
autophagocytosis
autophagosome
autophagosomes
autophagy
autophosphorylate
autophosphorylated
autophosphorylates
autophosphorylating
autophosphorylation
autoplastic
autoplasty
autopod
autopolymerized
autopolymerizing
autoprocessing
autoproteolysis
autoproteolytic
autopsied
autopsies
autopsy
autopsy-confirmed
autopsy-proven
autoptic
autoradiogram
autoradiograph
autoradiographed
autoradiographic
autoradiographical
autoradiographically
autoradiography
autoreactive
auto-reactive
autoreactivity
autoreceptor
autoreceptor-mediated
autorefraction
autorefractor
autoregression
autoregressive
autoregulate
autoregulated
autoregulates
autoregulation
auto-regulation
autoregulator
autoregulatory
auto-regulatory
autorepression
autorotation
autosampler
autosensitization
autoset
autoshaping
autosomal
autosomal_dominant
autosomal-dominant
autosomally
autosomal-recessive
autosome
autosomes
autosomic
autostimulation
autostimulatory
autosuture
autotaxin
autotetraploid
autotomy
autotransfused
autotransfusion
autotransplant
autotransplantation
auto-transplantation
autotransplanted
autotransporter
autotroph
autotrophic
autotrophically
autotrophicus
autovenous
autoxidation
autoxidative
autoxidized
autumn
autumnal
autumnalis
autumn-winter
auu
auuua
auvergne
aux
aux1
aux/iaa
auxiliaries
auxiliary
auxilin
auxin
auxin-binding
auxin-induced
auxin-inducible
auxin-regulated
auxin-responsive
auxological
auxotonic
auxotroph
auxotrophic
auxotrophy
auxotype
auxotypes
auxotyping
av
a-v
a/v
a.v
av1
av2
av3v
ava
avai
avaii
avail
availabilities
availability
available
avalanche
avalanches
avant
avarol
avas
avascular
avascularity
avasimibe
avastin
avb
av-block
avc
avcn
avco2r
avct
avd
avdo2
ave
avellana
avellino
avena
avenaceum
avenae
aventis
avenue
avenues
average
'average
average_age
averaged
averagely
averager
average-risk
averages
averaging
avermectin
avermitilis
averse
aversion
aversive
aversively
aversiveness
avert
averted
averting
aves
avf
av-fistula
avg
avh
avi
avian
avian_influenza
aviary
aviation
aviator
avicel
avicelase
a/victoria/3/75
avid
avidin
avidin-biotin
avidin-biotin-complex
avidin-biotin-peroxidase
avidin-biotinylated
avidin-coated
avidin-peroxidase
avidities
avidity
avidly
avidum
avilamycin
avionic
avirulence
avirulent
avitaminosis
avitene
avium
avium-infected
avium-intracellulare
avium-m
aviv
avl
avlt
avm
avm's
avn
av-nodal
av-node
avnrt
a-vo2
avocado
avoid
avoidability
avoidable
avoidance
avoidances
avoidant
avoided
avoiding
avon
avonex
avoparcin
avor
avp
avp-
avp4-9
avpd
avp-dependent
avp-induced
avp-ir
avpr2
avp-stimulated
avpv
avr
avr4
avr9
avrb
avrbs3
avrpto
avrrpt2
avrt
avsd
avt
avulsed
avulsion
avw
avy
avy/a
aw
a-w
awa
await
awaited
awaiting
awake
awaken
awakened
awakening
awaking
awamori
award
awarded
awarding
aware
awareness
awash
awassi
a-wave
a-waves
awc
awd
a-weighted
awkward
awl
awm
awn
awoke
awolowo
awp
awry
a/wsn
a/wsn/33
awt
ax
axa
axb
axc
axe
axei
axenfeld-rieger
axenic
axenically
axes
axetil
axial
axially
axil
axilla
axillae
axillar
axillaris
axillary
axillary-subclavian
axillobifemoral
axillofemoral
axillo-femoral
axin
axin1
axin2
axiographic
axiography
axiom
axiomatic
axis
axisymmetric
axl
axle
axo-axonal
axoaxonic
axo-axonic
axodendritic
axo-dendritic
axogenesis
axoglial
axo-glial
axolemma
axolemma-enriched
axolemmal
axolotl
axon
axonal
axonally
axonemal
axoneme
axonemes
axonic
axonin-1
axon-like
axonogenesis
axonopathies
axonopathy
axonopodis
axonotmesis
axon-schwann
axoplasm
axoplasmic
axosomatic
axo-somatic
axospinous
axotomised
axotomized
axotomy
axotomy-induced
axr1
axsym
axyridis
ay
ay/a
ayahuasca
aymara
ayre
ayrshire
aythya
ayu
ayurveda
ayurvedic
ayw
az
aza
azacitidine
azacytidine
azadirachta
azadirachtin
azalide
azan
azaperone
azapropazone
azar
azaserine
azaserine-induced
azaspiracid
azatadine
azathioprin
azathioprine
azathioprine-treated
azatyrosine
azc
azd3582
azedarach
azelaic
azelastine
azelnidipine
azepexole
azerbaijan
azetidine
azf
azfa
azfb
azfc
azi
azide
azides
azido
azidopine
azidothymidine
azimilide
azimuth
azimuthal
azimuthally
azine
azinphosmethyl
azinphos-methyl
aziridination
aziridine
aziridines
aziridinium
aziridinyl
azithromycin
azlocillin
azm
azo
azoarcus
azobenzene
azocasein
azocoll
azo-dye
azole
azole-resistant
azoles
azolla
azomethine
azone
azoospermia
azoospermic
azorean
azoreductase
azores
azorhizobium
azosemide
azospirillum
azotaemia
azotemia
azotemic
azotobacter
azoxy
azoxymethane
azoxymethane-induced
azoxystrobin
azp
azq
azt
azteca
azthreonam
azt-induced
aztmp
aztreonam
azt-resistant
azttp
azt-treated
azuki
azulene
azure
azurin
azurocidin
azurophil
azurophilic
azygos
azygous
-b
/b/
'b
b-
b.
b'
b*
b+
b0
b0,+
b1
b-1
b1-
b1+
b10
b100
b-100
b103
b104
b10.a
b10.a4r
b10.a5r
b10.br
b10.d2
b10.pl
b10.q
b10.riii
b10.s
b11
b12
b-12
b12-binding
b12-deficient
b12-dependent
b13
b14
b15
b16
b-16
b16a
b16bl6
b16-bl6
b16f1
b16-f1
b16f10
b16-f10
b17
b18
b19
b19-specific
b1a
b-1a
b-1b
b1b1
b1-induced
b1r
b1-receptor
b2
b-2
b20
b21
b22
b220
b220-
b220+
b223
b23
b24
b-245
b25
b26
b27
b27+
b*2705
b27-positive
b29
b2a
b2a2
b2b2
b2m
b2-m
b2-microglobulin
b2r
b2-receptor
b3
b-3
b30
b31
b35
b37
b38
b39
b3a2
b3lyp
b3lyp/6-31g
b3lyp/6-31g*
b3lyp/6-31gd
b4
b-4
b40
b41
b42
b44
b46
b48
b-48
b5
b-5
b50
b-50
b-50/gap-43
b51
b512
b52
b558
b-558
b559
b-559
b56
b561
b562
b595
b5r
b6
b-6
b61
b6af1
b6c3f1
b6c3f1_mice
b6d2
b6d2f1
b-6-deficient
b6-deficient
b6f
b6/f
b7
-b7
b7+
b700
b7-1
b7.1
b7-2
b7.2
b72.3
b73
b77
b7/bb1
b7-cd28
b7/cd28
b7-dc
b7-h1
b7-h3
b7-h4
b8
-b8
b800
b800-850
b82
b850
b9
b95-8
ba
/ba/
b-a
b/a
b.a
ba++
ba1
ba-1
ba-2
ba2+
ba2+-induced
ba2+-sensitive
ba3
baa
baam
bab
baba
baba2
babar
babble
babbling
babcock
babesia
babesial
babesiosis
babies
babinski
baboon
b.abstract
baby
baby-friendly
babyhaler
bac
bac+
baca
bacampicillin
baccalaureate
baccata
baccatin
baccharis
bace
bace1
bace2
bach
bach1
bach2
bachelor
bachmann
bacillary
bacille
bacilli
bacilliform
bacilliformis
bacillus
bacillus_subtilis
bacitracin
back
backache
back-and-forth
backboard
backbone
backbones
back-calculation
backcross
back-cross
backcrossed
backcrosses
backcrossing
back-diffusion
backdrop
backed
back-extracted
back-extraction
backfat
backfill
backfilling
backfiltration
backflow
backflux
background
'background
background/aim
background_data
background/objective
background/purpose
background--the
backhand
backing
backlash
backlog
backpack
back_pain
backpressure
back-pressure
backprojection
back-projection
backpropagating
back-propagating
backpropagation
back-propagation
back&quot
backrest
backscatter
backscattered
back-scattered
backscattering
backside
back-to-back
back-translation
backup
back-up
backward
backwash
backwashing
backyard
bacl2
baclofen
-baclofen
--baclofen
+/--baclofen
baclofen-induced
bacmid
bacon
bacopa
bac/pac
bact
bact/alert
bactec
bacteraemia
bacteraemias
bacteraemic
bacteremia
bacteremias
bacteremic
bacteria
bacteria-derived
bacteria-free
bacteria-induced
bacterial
bacterially
bacteria/ml
bacterias
bacteria-specific
bactericidal
bactericidal/permeability-increasing
bactericide
bacteriemia
bacterin
bacteriochlorin
bacteriochlorophyll
bacteriocidal
bacteriocin
bacteriocin-like
bacteriocinogenic
bacteriocin-producing
bacteriodes
bacterioferritin
bacteriol
bacteriologic
bacteriological
bacteriologically
bacteriologist
bacteriology
bacteriolysis
bacteriolytic
bacterioopsin
bacterio-opsin
bacteriophage
bacteriophages
bacteriopheophytin
bacteriophora
bacterioplankton
bacteriorhodopsin
bacteriostasis
bacteriostatic
bacteriovorus
bacterium
bacteriuria
bacteriuric
bacteroid
bacteroidaceae
bacteroides
bacteroidetes
bacto
bactrian
bactrianus
bactrim
bactrocera
baculoviral
baculovirus
baculovirus-derived
baculoviruses
baculovirus-expressed
baculovirus-infected
baculovirus-insect
baculovirus/insect
baculovirus-mediated
bad
'bad
baddeley
baden-württemberg
badge
badger
badges
badh
badius
badl
badly
badminton
bae
baec
baecke
baee
baep
baer
baermann
baerveldt
baev
baeyer-villiger
baf
baf3
ba/f3
baff
baffin
baffle
baffled
baffles
baffling
baff-r
bafilomycin
bag
bag1
bag-1
bag2
bagasse
bage
bagged
bagging
baghdad
bag-valve-mask
bah
baha
bahamas
bahia
bahrain
bahraini
baht
bai
baicalein
baicalensis
baicalin
baikal
bailey
baileyi
bailii
bailout
bail-out
bain
ba-induced
bair
baird
baird-parker
bait
baited
baiting
baja
bak
baked
baker
bakeries
bakery
baking
b/akt
bal
bal31
balabacensis
balaenoptera
balamuthia
balance
balanced
balancer
balances
balancing
balancing-side
balanitis
balanoposthitis
balantidium
balanus
balaton
balb
balb/3t3
balb.b
balbc
balb-c
balb/c
balb/c3t3
balb/c-3t3
balb/ca
balb/cann
balb/cby
balb/cbyj
balb/c-derived
balb/cf1
balb/cfc3h
balb/chea
balb/cj
balb/c_mice
balb/c-mice
balb/c-nu/nu
balbiani
balb.k
balb/mk
bald
balding
baldness
baldrige
baldwin
balearic
baleen
bales
balf
bali
balinese
balint
balkan
ball
b-all
ball-1
ball-and-socket
ballard
ballast
ballet
ballism
ballistic
ball-like
ballon
balloon
balloon-catheter
ballooned
balloon-expandable
balloon-induced
ballooning
balloon-injured
balloon-like
balloon-occluded
balloon-tipped
ballot
ballou
ballpoint
ballum
balm
balneotherapy
balp
b-alp
balpha
b-alpha
balsalazide
balsam
balt
balthazar
balthica
baltic
baltica
baltimore
bam
bamako
bambara
bamboo
bambuterol
bamh
bamh1
bamhi
bamv
ban
bana
banal
banana
bananas
bancrofti
bancroftian
band
band_3
band-3
bandage
bandages
bandaging
banded
bandeiraea
bandgap
band-gap
bandicoot
bandicota
banding
bandlike
band-like
band-limited
bandpass
band-pass
band-shaped
bandshift
band-shift
bandura
bandwidth
banff
bang
bangalore
bangkok
bangladesh
bangladeshi
bangladeshis
bangui
bank
bankart
banked
banker
banking
bankruptcy
banned
banner
banning
bannwarth
bantam
bantiana
bantu
bao
bap
bap1
bap31
bap-7,8-diol
bapa
bapde
bap-dna
bap-induced
bapn
bapna
b/apo
bapta
bapta-am
bapta/am
baptist
bap-treated
bapwv
bapx1
bar
bara
baragwanath
baralyme
barb
barbadense
barbados
barbae
barbara
barbarum
barbary
barbata
barbatus
barbed
barbel
barbell
barber
barbital
barbitone
barbiturate
barbiturate-anesthetized
barbiturate-induced
barbiturates
barbituric
barbotage
barbus
barcelona
barcode
bar-code
barcoding
bard
bard1
bardet-biedl
bare
barefoot
barely
bare-metal
barent
barf1
bargaining
bari
bariatric
barium
barium-enema
bark
barker
barkeri
barking
barley
barley-based
barlow
barmah
barn
barnacle
barnacles
barnard
barnase
barnes
barnett
barnidipine
baro-
baroceptor
barometer
barometric
baron
baroreceptor
baroreceptor-denervated
baroreceptor-heart
baroreceptor-mediated
baroreflex
baroreflexes
baroreflex-mediated
barosensitive
barostat
barotrauma
bar-press
bar-pressing
barr
barrack
barrage
barramundi
barratt
barré
barred
barrel
barreloid
barrel-shaped
barren
barrett
barrett_esophagus
barrier
barrier&quot
barring
barrington
barrow
barry
bar-shaped
barstar
bart
bartel
barth
bartha
barthel
bartholin
bartholomew
bartlett
barton
bartonella
bartonellosis
bartter
barx2
baryon
bas
bas1
basal
basal-
basal-bolus
basal-cell
basale
basal_ganglia
basalioma
basaliomas
basalis
basal-lateral
basal-like
basally
basaloid
basalt
basaltic
basal-to-apical
basc
bascom
basdai
base
baseball
base-base
base-case
base-catalyzed
based
basedow
base-exchange
base-excision
baseflow
base-in
base/kg
basel
base-labile
baseline
base-line
baselines
basement
basement_membrane
basement-membrane
basenji
base-out
basepair
base_pair
base-pair
base-paired
base-pairing
baseplate
base-rate
bases
base-specific
base-stacking
base-substitution
basf
basfi
bashkir
bashkortostan
basic
'basic
basically
basic-helix-loop-helix
basicities
basicity
basic-level
basicranial
basidiobolus
basidiomycete
basidiomycetes
basidiomycetous
basidiomycota
basidiospores
basigin
basil
basilar
basilar-membrane
basilic
basilicum
basiliximab
basin
basing
basipetal
basis
basket
basketball
basket-like
basle
basmc
baso4
basocellular
basolateral
baso-lateral
basolaterally
basolateral-to-apical
basomedial
basonuclin
basophil
basophilia
basophilic
basosquamous
basque
basques
bas-rhin
bass
basset
bassiana
bassini
b-associated
bassoon
bast
basta
bat
bat1
bat26
bat-26
batatas
batch
batches
batch-to-batch
batchwise
bateman
bates
bateson
bath
bath-application
bath-applied
bathe
bathed
bather
bathing
batho
bathochromic
bathocuproine
bathophenanthroline
bathorhodopsin
bathroom
bath-to-lumen
bathtub
batimastat
batio3
batista
baton
batrachotoxin
batrachus
batroxobin
batsch
batson
battalion
battelle
batten
batter
battered
batterer
batteries
battering
battery
battery-operated
battery-powered
batting
battle
battlefield
battles
battling
battus
bau
bauer
bauhinia
baum
baumanii
baumann
baumannii
bausch
bav
bav-3
bavaria
bavarian
bavm
baw
bax
bax-/-
bax-alpha
bax/bcl-2
bax-deficient
bax-dependent
bax-induced
bax-mediated
baxter
bay
bayanus
bayer
bayes
bayesian
bayk
bay-k
bay-k-8644
bayley
baylisascaris
baylis-hillman
baylor
bay-region
bazett
bazex
bb
-bb
b-b
b/b
bb1
bb-1
bb3
bb-94
bba
b-band
bbb
bbbd
bbc
bb-ck
bbd
bbdp
bb-dp
bbdr
bbe
bbec
bbeta
bbf
bbg
bbg2na
bbi
bbic
b-binding
bbl
b-blocker
bbm
bbmec
bbmv
bbn
bb/ok
b-box
bbp
bbr
bbr3464
bbt
bbtv
bbv
bb/w
bb/wor
bc
b_c
b-c
b/c
b.c
b.c.
bc1
b-c1
bc-1
bc1-2
bc2
bc3
bc3h1
bc3h-1
bca
bcaa
bcaa/aaa
bcaas
bcao
bcas
bcat
bcatm
bcb
bcbl
bcbl-1
bcc
bcca
bccp
bcd
b-cdc2
bcdf
bce
bcec
bcecf
bcecf-am
b_cell
b-cell
b-cell-deficient
b-cell-derived
b-cell-specific
bces
bcf
bcg
b.c.g
bcg-activated
bcg-cw
bcgf
bcg-induced
bcg-infected
bcgr
bcg-sensitized
bcg-treated
bcg-vaccinated
bch
b-chain
bche
bchl
b_chromosomes
b-chromosomes
b-chronic
bci
bcis
bck
b-ck
bcka
bckad
bckd
bckdh
bcl
bcl1
bcl-1
bcl10
bcl2
bcl-2
bcl-2-
bcl-2+
bcl-2/bax
bcl-2/bcl-xl
bcl-2-expressing
bcl-2/igh
bcl-2/jh
bcl-2-mediated
bcl-2-negative
bcl-2-overexpressing
bcl-2-positive
bcl-2-related
bcl3
bcl-3
bcl6
bcl-6
bcla
bcli
b-cll
bclp
bcl-w
bcl-x
bclxl
bcl-xl
bcm
bcma
bcmv
bcn
bcnu
bco
b-complex
b-containing
bcov
bcp
bcp-all
bc-pc
bcph
bcpt
bcr
bcr-abl
bcr-abl+
bcr/abl
bcr/abl+
bcr-abl-expressing
bcr-abl-positive
bcr/abl-positive
bcr-induced
bcr-mediated
bcrp
bcrp1
b-crystallin
bcss
bct
bcv
bcva
bcy1
bcye
bd
b-d
b/d
b.d
b.d.
bd1
bd413
bda
bda-labeled
bdb
bdc
bdc2.5
bdcm
bdcrb
bdd
bde
bde-209
bde-47
b-deficient
bdellovibrio
bdellovibrios
b-dependent
bdes
bdf
bdf1
bdg
bdh
bdhi
bdi
bdi-ii
bdix
bdl
bdm
bdna
b-dna
bdnf
bdnf-induced
bdnf-treated
bdo
bdoc
b-domain
bdp
bdr
bdt
bdu
bdv
bdv-infected
bdv-specific
bdz
b-e
b,e
b/e
be2
be2+
bea
beach
beaches
beacon
beacopp
bead
bead-based
beaded
beading
beadlet
bead-like
beagle
beagles
beak
beaked
beaker
beall
beam
beamformer
beamforming
beamlet
beamline
beamlines
beam-walking
bean
bear
beard
bearded
bearer
bearing
beas
beas-2b
beast
beat
beat-by-beat
beaten
beating
beating-heart
beat/min
beattie
beat-to-beat
beaudette
beaumont
beautiful
beauty
beauveria
beauvericin
beaver
beb
bec
becaplermin
bechterew
beck
becker
beckman
beckwith
beckwith-wiedemann
beclin
beclomethasone
bect
becton
becton-dickinson
bed
bedbug
bed-day
bedded
bedding
bedford
bedlington
bednet
bedouin
bedrest
bed-rest
bedridden
bed-ridden
bedrock
bedroom
bedsharing
bedside
bed-side
bedsores
bedtime
bedtimes
bedwetting
bed-wetting
bee
beech
beecham
beecheyi
beef
beef-heart
beekeeper
beep
beer
beer-lambert
bees
beeswax
beet
beetle
beetles
beetroot
bef
befloxatone
before-after
before/after
before-and-after
befunolol
beg
began
beget
begg
beggiatoa
begging
begin
beginner
beginning
begomovirus
begomoviruses
begun
beh
behalf
behav
behave
behave-ad
behaved
behaves
behaving
behavior
behavioral
behaviorally
behaviorism
behaviorist
behavior&quot
behavior-related
behaviour
behavioural
behaviourally
behcet
behçet
behenic
behind
behind-the-ear
behooves
behring
behringwerke
bei
beige
beigelii
beighton
beijerinckii
beijing
'being
beir
beirut
bek
bekesy
békésy
bel
bel1
bel7402
bel-7402
belangeri
belarus
belated
belcheri
belching
belém
belfast
belgian
belgium
belgrade
belief
belies
believable
believe
believed
believer
believes
believing
belize
bell
bella
belladonna
belle
bellevue
belli
bellies
bellii
bellini
bello
bellow
bell-shaped
belly
belmont
belo
belong
belonged
belonging
belousov-zhabotinsky
below
below-average
below-elbow
belowground
below-ground
below-knee
below-the-knee
belsey
belt
belted
belt-like
beltsville
beluga
belzer
bem
bemegride
bemiparin
bemisia
ben
bena
benactyzine
benazepril
benazeprilat
bence
bence-jones
bench
benchmark
benchmarked
benchmarking
bench-scale
benchtop
bench-top
bencyclane
bend
bendamustine
bendazac
bendectin
bender
bender-gestalt
bending
bendiocarb
b-endorphin
bendrofluazide
bendroflumethiazide
beneath
beneckea
benedict
beneficence
beneficial
beneficial_effect
beneficially
beneficiaries
beneficiary
benefit
benefit-cost
benefited
benefiting
benefit-risk
benefit/risk
benefitted
benefitting
benefit-to-risk
benevolence
benevolent
benextramine
benfluorex
benfotiamine
bengal
bengalee
bengalensis
bengalese
bengali
benghazi
benhamiae
benidipine
benign
'benign
benignancy
benign-appearing
benignity
benign_prostatic
benin
benjamin
benjamina
benner
bennett
benomyl
benorylate
benoxaprofen
benoxathian
benserazide
benson
bent
bentall
bentazone
bent-core
bentgrass
benth
benthamiana
benthic
benthos
bentley
benton
bentonite
benz
benzaanthracene
benzaldehyde
benzaldehydes
benzalkonium
benzamide
benzamides
benzamidine
benzamil
benzanthracene
benzapyrene
benzathine
benzazepine
benzbromarone
benzene
benzeneacetamide
benzene-exposed
benzene-induced
benzenes
benzenesulfonamide
benzenoid
benzethonium
benzhexol
benzidine
benzidine-positive
benzil
benzilate
benzimidazole
benzimidazole-resistant
benzimidazoles
benznidazole
benzo
benzoaanthracene
benzoalphapyrene
benzoapyrene
benzoa-pyrene
benzoapyrene-induced
benzoate
benzoates
benzobfluoranthene
benzocaine
benzocphenanthrene
benzodiazepine
benzodiazepine-induced
benzodiazepine-like
benzodiazepine-receptor
benzodiazepines
benzoepyrene
benzofuran
benzohydroxamic
benzoic
benzoin
benzokfluoranthene
benzolamide
benzomorphan
benzonal
benzonitrile
benzophenanthridine
benzophenone
benzophenones
benzoporphyrin
benzopyran
benzopyrene
benzoquinone
benzoquinones
benzothiazepine
benzothiazole
benzothiazoles
benzothiophene
benzotriazole
benzoxazole
benzoyl
benzoylated
benzoylation
benzoyl-coa
benzoylecgonine
benzoylformate
benzoylhydrazone
benzphetamine
benzpyrene
benztropine
benzydamine
benzyl
benzyladenine
benzylamide
benzylamine
benzylamines
benzylate
benzylated
benzylation
benzylic
benzylidene
benzylisoquinoline
benzyloxycarbonyl
benzyloxyresorufin
benzylpenicillin
benzylsuccinate
beo
bep
b-ep
bepridil
ber
bera
beractant
beraprost
berbamine
berber
berberine
bereaved
bereavement
bereitschaftspotential
berenil
ber-ep4
berg
bergamo
bergamot
bergamottin
bergapten
bergen
berger
berghei
berghei-infected
bergman
bergmann
ber-h2
beriberi
bering
berk
berkeley
berkhoffii
berkshire
berlin
berliner
berman
bermuda
bermudagrass
bern
bernacchii
bernard
bernardino
bernardo
bernard-soulier
berne
bernese
bernhard
bernoulli
bernstein
berotec
berries
berry
bertalanffy
bertholletiae
bertrand
berus
berylliosis
beryllium
bes
besançon
beset
besnoitia
beso4
bespm
bessel
'best
bestatin
best-case
best-characterized
best-corrected
best-estimate
best-fit
best-fitting
best-known
bestow
bestowed
best-practice
bestrophin
best-studied
besylate
bet
beta
-beta
beta-
beta-/-
beta'
beta+
beta0
beta0-thalassemia
beta1
beta_1
beta-1
beta1-
beta-10
beta-1,2-glucan
beta-1,2-linked
beta-1,3
beta1-3
beta-1,3-glucan
beta-1,3-glucanase
beta-1,3-glucanases
beta-1,4
beta1-4
beta1-40
beta1-42
beta-1,4-galactosyltransferase
beta1,4-galactosyltransferase
beta-1,4-linked
beta,15
beta,16
beta-1,6-glucan
beta,17
beta1a
beta-1a
beta1-adrenergic
beta1-adrenoceptor
beta1ar
beta1-ar
beta1b
beta-1b
beta1c
beta1d
beta1-integrin
beta1-receptor
beta1-selective
beta1-subunit
beta2
-beta2
beta_2
beta-2
beta2-
beta2/3
beta25-35
beta2a
beta2-adrenergic
beta2-adrenoceptor
beta2-adrenoreceptor
beta-2-agonist
beta2-agonist
beta2ar
beta2-ar
beta2-glycoprotein
beta2gp1
beta2gpi
beta2-gpi
beta2-integrin
beta2m
beta-2m
beta2-m
beta2m-/-
beta2-mg
beta-2-microglobulin
beta2-microglobulin
beta2-receptor
beta3
-beta3
beta_3
beta-3
beta,3
beta3-adrenergic
beta3-adrenoceptor
beta3ar
beta3-ar
beta3-integrin
beta3-subunit
beta4
beta-4
beta42
beta5
beta,5
beta6
beta,6
beta7
beta,7
beta8
beta,8
betaa
betaa4
beta/a4
beta-acetyldigoxin
beta-actin
beta-actinin
beta-activity
beta-adducin
beta-adrenergic
beta-adrenergically
beta-adrenergic-receptor
beta-adrenoblocker
beta-adrenoceptor
beta-adrenoceptor-blocking
beta-adrenoceptor-mediated
beta-adrenolytic
beta-adrenoreceptor
beta-agonist
beta-ala
beta-alanine
beta-alanyl-l-histidine
beta/alpha
beta/alpha8
beta/alpha8-barrel
beta-amino
beta-aminoethyl
beta-aminoisobutyric
beta-aminopropionitrile
beta-amylase
beta-amyloid
beta-amyloid-induced
beta-amyloidosis
beta-amyrin
beta-androstane-3
beta-anomer
beta-anomeric
beta-antagonist
betaap
beta-ap
betaapp
beta-app
betaar
beta-ar
betaark
betaark1
beta-arrestin
beta-arrestin1
beta-arrestin-1
beta-arrestin2
beta-arrestin-2
beta-aspartyl
betaa-subunit
beta-atp
betab
betab2-crystallin
beta-band
beta-barrel
beta-bend
betabeta
beta-beta
beta-binding
beta-binomial
beta-blockade
beta-blocked
betablocker
beta-blocker
beta-blocking
beta-branched
betab-subunit
beta-bungarotoxin
beta-butx
betac
beta-c
beta-carboline
beta-carboline-3-carboxylate
beta-carbolines
beta-carbomethoxy-3
beta-carbon
beta-carboxylic
beta-cardiac
beta-carotene
beta-caryophyllene
beta-casein
beta-casomorphin
beta-cat
beta-catenin
beta-catenin-dependent
beta-catenin-mediated
beta-catenin/tcf
beta-cce
beta-ccm
betacd
beta-cd
beta-cell
beta-cell-specific
betacellulin
beta-cgrp
beta-chain
beta-chemokine
beta-chemokines
beta-chitin
beta-cholan-24-oic
beta-cholanoic
beta-cholestane-3
beta-cholestanoic
beta-cit
beta-cn
beta-conformation
beta-conglycinin
beta-converting
beta-cop
beta-core
beta-cryptoxanthin
beta-crystallin
beta-ctx
betacyanin
beta-cyclodextrin
beta-cyd
beta-d
beta-defensin
beta-defensin-1
beta-defensin-2
beta-deficient
beta-dehydrogenase
beta/delta
beta-dependent
beta-d-galactopyranoside
beta-d-galactopyranosyl
beta-d-galactose
beta-d-galactosidase
beta-d-galactoside
beta-d-galactosyl
beta-d-glucan
beta-d-glucopyranoside
beta-d-glucopyranosyl
beta-d-glucose
beta-d-glucosidase
beta-d-glucoside
beta-d-glucuronidase
beta-d-glucuronide
beta-dihydroxy-4-pregnen-3-one
beta-diketone
betadine
beta-diol
beta-domain
beta-d-thiogalactopyranoside
beta-d-xylopyranoside
beta-d-xylosidase
beta-d-xyloside
beta-dystroglycan
betae
beta-e
beta-e2
beta-ei
beta-elemene
beta-elimination
beta-emitter
beta-emitting
beta-end
beta-end-li
beta-endorphin
beta-endorphin-induced
beta-endorphin-like
beta-endosulfan
beta-enolase
beta-ep
beta-epoxide
beta-escin
beta-estradiol
beta-eudesmol
beta-exotoxin
beta-fibrinogen
beta-fna
beta-form
beta-fructofuranosidase
beta-funaltrexamine
betag
beta-g
betagal
beta-gal
beta-galactose
beta-galactosidase
beta-galactosidase-positive
beta-galactosidases
beta-galactoside
beta-galactoside-binding
beta-galactosides
beta-galactosyl
betagamma
beta-gamma
beta/gamma
beta,gamma-methylene
betagamma-subunit
beta-gene
beta-globin
beta-globulin
beta-glu
beta-glucan
beta-glucanase
beta-glucanases
beta-glucocerebrosidase
beta-glucose
beta-glucosidase
beta-glucosidases
beta-glucoside
beta-glucosides
beta-glucuronidase
beta-glucuronide
betaglycan
beta-glycerophosphate
beta-glycosidase
beta-glycosidases
beta-glycosides
beta-gp
beta-gpa
beta-guanidinopropionic
beta-haemolytic
beta-hairpin
betahcg
beta-hcg
beta-hch
beta-helix
beta-hematin
beta-hemolysin
beta-hemolytic
beta-hex
beta-hexachlorocyclohexane
beta-hexosaminidase
betahistine
beta-hsd
beta-hsd1
beta-hsd2
beta-hsdh
beta-human
beta-hydrogen
beta-hydroxy
beta-hydroxy-5
beta-hydroxyacyl-coa
beta-hydroxyandrostenedione
beta-hydroxybutyrate
beta-hydroxybutyric
beta-hydroxycholesterol
beta-hydroxycortisol
beta-hydroxy-delta
beta-hydroxyl
beta-hydroxylase
beta-hydroxylated
beta-hydroxylation
beta-hydroxysteroid
beta-hydroxytestosterone
betai
beta-ifn
betaig-h3
betaii
betaiii
beta-induced
betaine
betaine-homocysteine
betaines
beta-intercalated
beta-interferon
beta-ionone
beta-irradiation
beta-isoform
beta-isomer
beta-keratin
beta-keto
beta-ketoacyl
beta-ketoacyl-acp
beta-ketoacyl-acyl
beta-ketoadipate
beta-ketoester
beta-ketothiolase
betalactam
beta-lactam
betalactamase
beta-lactamase
beta-lactamase-negative
beta-lactamase-positive
beta-lactamase-producing
beta-lactamases
beta-lactamase-stable
beta-lactam/beta-lactamase
beta-lactam-resistant
beta-lactoglobulin
beta-lactone
betalain
beta-lapachone
betalg
beta-lg
beta-lh
beta-like
beta-linked
beta-lipoprotein
beta-lipotropin
beta-lph
beta-lyase
beta-mannanase
beta-mannosidase
beta-mannosidosis
beta-me
beta-meatp
beta-mediated
beta-mercaptoethanol
betamethasone
beta-methasone
betamethasone-17-valerate
beta-methyl
beta-methyldigoxin
beta-methylene
beta-methylene-atp
beta-mhc
beta-microseminoprotein
beta-migrating
betamimetic
beta-mimetic
beta-monooxygenase
beta-mrna
beta-msh
beta-muricholic
beta-myhc
beta-myosin
beta-myrcene
beta-myristate
beta-n-acetyl-d-glucosaminidase
beta-n-acetylglucosaminidase
beta-n-acetylhexosaminidase
beta-nad+
beta-nag
beta-naltrexol
beta-naphthoflavone
beta-naphthoflavone-induced
beta-naphthoflavone-treated
beta-naphthyl
beta-naphthylamide
beta-naphthylamine
beta-nerve
betanf
beta-nf
beta-ngf
beta-nicotinamide
betanin
beta-noradrenergic
beta-oestradiol
beta-oh
beta-ohb
beta-ohsd
beta-ol
beta-oxidation
beta-oxidative
beta-oxidized
beta-p
beta-particle
beta-particles
beta-pea
beta-peptide
beta-peptides
beta-pgf2
beta-phase
beta-phenylethylamine
beta-phorbol
beta-phosphate
beta-pinene
betapix
beta-pleated
beta-pol
beta-polymerase
beta-position
beta-positive
beta-propeller
beta-propiolactone
beta-protein
beta-proteobacteria
beta-proton
beta-r
beta-radiation
beta-ray
beta-receptor
beta-receptor-mediated
beta-reduced
beta-reductase
beta-related
betas
beta-sandwich
beta-scission
beta-secretase
beta-selective
betaseron
beta-sheet
beta-sheet-rich
beta-site
beta-sitosterol
beta-specific
beta-spectrin
beta-stimulant
beta-stimulated
beta-stimulation
beta-strand
beta-structure
beta-structures
beta-substituted
beta-subunit
beta-sympathomimetic
beta-synthase
beta-synuclein
betatc3
beta-tcp
beta-tg
beta-thal
beta-thalassaemia
beta-thalassaemic
beta-thalassemia
beta+-thalassemia
beta-thalassemias
beta-thalassemic
beta-thrombin
beta-thromboglobulin
beta-thujaplicin
beta-thymosin
beta-titanium
beta-tm
beta-toxin
beta-trace
beta-trcp
beta-treated
beta-trefoil
beta-tricalcium
beta-triol
betatron
beta-tropomyosin
beta-trypsin
beta-tryptase
beta-tubulin
beta-turn
beta-type
beta-unsaturated
beta-very
beta-vldl
betaxolol
beta-xylanase
beta-xylosidase
beta-xyloside
beta-zearalenol
betazole
betel
beth
bethanechol
bethanechol-induced
bethanechol-stimulated
bethanecol
bethanidine
bethe
bethesda
bethlem
betle
betp
betrayal
betta
'better
better-known
betterment
better-off
better&quot
better_understanding
betula
betulin
betulinic
between-
between-assay
between-batch
between-day
between-group
between-individual
between-laboratory
between-meal
between-method
between-observer
between-patient
between-person
between-population
between-run
between-session
between-species
between-study
between-subject
between-treatment
between-trial
betz
beutler
bev
bevacizumab
bevantolol
bevel
beveled
beveling
bevelled
beverage
beverages
beware
bewildering
bewo
bex
bexarotene
bezafibrate
bezoar
bezold-jarisch
bezziana
bf
%bf
b-f
b/f
bf%
bf1
bf-1
bf-2
bf23
bf3
bf4-
bfa
b-fabp
b-factor
bfb
bfc
bfcn
bfd
bfdv
bfe
bff
bff1
bfgf
b-fgf
bfgf-
bfgf-induced
bfgf-like
bfgf-stimulated
bfgf-treated
bfh
bfi
bfl
bfl-1
b-flow
bfm
bfnc
b-form
bfp
bfpa
bfr
bfr/b
b-fsh
bft
bfue
bfu-e
bfu-e-derived
bfv
bg
b-g
bg1
bg-1
bga
bg/bg
bgc
bgc-823
bgd
bge
bges
bgg
bgh
bgi
bg/ii
bgl
bgla
bglf
bglg
bgli
bglii
bgm
bgn
bgo
bgp
b-group
bgt
bgt1
bh
b.h
bh1
bh2
bh3
bh3-only
bh4
bha
bh-ac
bhanja
bhat
bhb
bhba
bhc
bhd
bhe
bhi
bhk
bhk21
bhk-21
bhl
bhlh
bhlh-pas
bhlhzip
bhlh-zip
bhmt
b/hong
bhopal
bhp
bhq
bhr
bhrf1
b-hrp
bht
b-ht
bht-920
bhv
bhv1
bhv-1
bhv-2
bhv-4
bhv-5
bi
b-i
b:i
b/i
bi-
bi-1
bia
biacore
biacromial
bialaphos
biallelic
bi-allelic
biallelically
bialystok
białystok
bianchi
biannual
biannually
biantennary
biapenem
biarmed
biarticular
bi-articular
biaryl
bias
biased
biases
biasing
biasp
bias&quot
biatrial
biaxial
bi-axial
bib
bi-bi
bible
biblical
bibliographic
bibliographical
bibliographies
bibliography
bibliometric
bibliotherapy
bibn4096b
bibp
bibp3226
bic
bicalutamide
bicameral
bicanalicular
bicap
bicarbon
bicarbonate
bicarbonate-based
bicarbonate-buffered
bicarbonate-containing
bicarbonate-dependent
bicarbonate-free
bicarbonates
bicaudate
bicaval
bicelle
bicelles
bicep
bichat
bichromate
bichromatic
bicinchoninic
bicipital
bicistronic
bickerstaff
biclonal
bicoherence
bicoid
bicolor
bicompartmental
bicomponent
biconcave
bicondylar
bicontinuous
biconvex
bicornis
bicornuate
bicoronal
bicortical
bicp0
bicuculline
bicuculline-induced
bicuculline-sensitive
bicultural
bicuspid
bicyclam
bicycle
bicycle-related
bicycles
bicyclic
bicycling
bicyclist
bicyclol
bicyclomycin
bid
b.i.d
b.i.d.
bidding
biden
bidentate
bidi
bidimensional
bi-dimensional
bidimensionally
bidirectional
bi-directional
bidirectionally
bidisomide
bidomain
bie
bielschowsky
bieneusi
biennial
biennially
bienzyme
bier
biexponential
bi-exponential
biexponentially
bif
bifascicular
bifemelane
bifenthrin
bifermentan
bifid
bifida
bifidobacteria
bifidobacterial
bifidobacterium
bifidogenic
bifidum
biflavonoid
biflexa
biflorus
bifocal
bifonazole
bifrontal
bifunctional
bi-functional
bifurcate
bifurcated
bifurcates
bifurcating
bifurcation
bifurcum
big
'big
big2
bigemina
bigeminal
bigeminy
bigenic
biget-1
bigger
biggest
bigh3
bighorn
bight
biglycan
biguanide
biguanides
bih
bihar
bihemispheric
bihormonal
bii
b-ii
biie0246
biii
bi-ionic
bik
bike
biken
biking
bikini
bikunin
bil
bilabial
bilag
bilaminar
bilateral
bilaterality
bilaterally
bilateria
bilaterian
bilayer
bilayered
bilbao
bilberry
bile
bile_acid
bile-acid
bileaflet
bile_duct
bile-duct
bile-induced
bile-pancreatic
biles
bile-salt
bilevel
bi-level
bilharzia
bilharzial
bilharziasis
bilharziosis
biliary
biliary-enteric
bilin
bilineal
bilinear
bilingual
bilingualism
biliodigestive
bilio-digestive
bilioenteric
biliopancreatic
bilio-pancreatic
bilious
biliprotein
bilirubin
bilirubin-albumin
bilirubinate
bilirubinemia
bilirubin-induced
bilis
bilitec
biliverdin
bill
billboard
billed
billiard
billing
billion
billroth
billroth-i
billroth-ii
biloba
bilobal
bilobalide
bilobar
bilobectomies
bilobectomy
bilobed
biloma
bilomas
bim
bima
bimab
bimaculatus
bimakalim
bimalleolar
bimane
bimanual
bimatoprost
bimaxillary
bimc
bimel
bimetallic
bimoclomol
bimodal
bimodality
bimodally
bimolecular
bimonthly
bimu
bin
bin1
binaphthyl
binaries
binary
binase
binaural
binaurally
binax
bind
binder
bindin
binding
-binding
binding.abstract
binding_activity
binding_affinity
binding_domain
binding-induced
binding_protein
binding-protein
binding_site
binding-site
binding_sites
binding-sites
b-induced
binet
bing
binge
'binge
binge-eating
bingeing
binges
binging
binkhorst
binning
binocular
binocularity
binocularly
binomial
binormal
binswanger
binuclear
binucleate
binucleated
binucleation
bio
bio-
bioabsorbable
bioaccessibility
bioaccumulate
bioaccumulated
bioaccumulation
bioaccumulative
bioactivate
bioactivated
bioactivation
bioactive
bio-active
bioactivities
bioactivity
bioactivity-guided
bioadhesion
bioadhesive
bioaerosol
bioaffinity
bioanalysis
bioanalytical
bioartificial
bioassay
bio-assay
bioassayable
bioassay-directed
bioassayed
bioassay-guided
bioaugmentation
bioautography
bioavailabilities
bioavailability
bio-availability
bioavailable
biob
biobank
bio-bead
biobehavioral
biobrane
biobreeding
bioburden
biocare
biocatalysis
biocatalyst
biocatalytic
biocenosis
bioceramic
biochanin
biochem
biochemical
bio-chemical
biochemically
biochemist
biochemistries
biochemistry
biochemotherapy
biochim
biochip
biocidal
biocide
biocides
bioclimatic
biocompatibility
biocompatible
biocomposite
bioconcentration
bioconjugate
bioconjugates
bioconjugation
biocontrol
bioconversion
biocor
biocultural
biocytin
biodefense
biodegradability
biodegradable
biodegradation
biodegradative
biodegrade
biodegraded
biodesulfurization
biodex
biodiesel
biodisk
biodisposition
biodistribution
biodiversity
biodosimetry
biodynamic
bioeffect
bioelectric
bioelectrical
bioelectromagnetic
bioelectronic
bioemulsifier
bioenergetic
bioenergy
bioengineered
bioengineering
bioequivalence
bioequivalency
bioequivalent
bioerodible
bioessay
bioethic
bioethical
bioethicist
biofeedback
biofeedback-assisted
biofilm
biofilm-associated
biofilm-forming
biofilter
biofiltration
bioflavonoid
biofluid
biofouling
biofragmentable
biofuel
biofunctional
biogas
biogel
bio-gel
biogenesis
biogenetic
biogenic
biogeochemical
biogeochemistry
biogeographic
biogeographical
biogeography
bioglass
bioglue
biographer
biographic
biographical
biographies
biography
biogroup
biohazard
bioheat
biohumoral
biohybrid
biohydrogenation
bioimaging
bioimpedance
bio-impedance
bioimplant
bioincompatibility
bioincompatible
bioindicator
bioinert
bioinformatic
bioinorganic
bioisostere
bioisosteres
bioisosteric
biokinetic
biol
biol_chem
bioleaching
biolistic
biolog
biologic
biological
'biological
biological_activity
biologically
biologically-active
biologist
biology
biology-based
bioluminescence
bioluminescent
biomacromolecules
biomagnetic
biomagnification
biomarker
biomass
biomasses
biomaterial
biomathematical
biomatrices
biomatrix
biome
biomech
biomechanic
biomechanical
biomechanically
biomed
biomedica
biomedical
bio-medical
biomedically
biomedicine
biomedicus
biomembrane
biomembranes
biomer
biomerieux
biomérieux
biomes
biomet
biometric
biometrical
biometrika
biometry
biomicroscope
biomicroscopic
biomicroscopically
biomicroscopy
biomimetic
biomineral
biomineralization
biomodel
biomodulation
biomodulator
biomol
biomolecular
biomolecule
biomolecules
biomonitor
biomonitoring
biomphalaria
bion
bionator
bionic
bionomic
bioorganic
bio-oss
biopanning
biopersistence
biopesticides
biopharmaceutic
biopharmaceutical
biophase
biophoton
biophy
biophysic
biophysical
biophysically
biopolymer
biopotency
biopotential
biopreparation
bioprocess
bioprocesses
bioprocessing
bioproduct
bioprostheses
bioprosthesis
bioprosthetic
biopsied
biopsies
biopsy
biopsy-based
biopsychosocial
bio-psycho-social
biopsy-confirmed
biopsy-proved
biopsy-proven
biopsy_specimen
bioptates
biopterin
bioptic
bioptical
bioptically
bioptome
biopty
biorad
bio-rad
bioreactive
bioreactivity
bioreactor
biorecognition
bioreduction
bioreductive
bioregenerative
bioregulator
bioregulatory
bioremediation
bioreporter
bioresorbable
bio-rex
biorhythm
biosafety
biosatellite
biosci
bioscience
biosciences
biosecurity
biosensing
biosensor
bioseparation
biosignal
biosis
biosocial
biosolid
biosonar
biosorbent
biosorption
biospecific
biosphere
biostability
biostatistic
biostatistical
biostatistician
biostator
biostim
biostimulation
biosurfactant
biosyntheses
biosynthesis
biosynthesize
biosynthesized
biosynthetic
biosynthetically
biosystem
biot
biota
biotech
biotechnical
biotechnol
biotechnological
biotechnologically
biotechnologies
biotechnology
biotelemetry
bioterrorism
bioterrorism-related
bioterrorist
biotest
biotherapeutic
biotherapy
biotic
biotin
biotin-avidin
biotin-binding
biotin-conjugated
biotin-containing
biotin-deficient
biotin-dependent
biotin-dutp
biotinidase
biotin-labeled
biotin-labelled
biotin-streptavidin
biotinyl
biotinylated
biotinylation
biotope
biotopes
biotoxin
biotransform
biotransformation
biotransformed
biotreatment
biotrickling
biotrophic
bioturbation
biotype
biotyped
biotypes
biotyping
biovar
biowaste
bioweapon
biox
biozzi
bip
bipa
bipap
biparental
biparietal
bipartite
bipartition
biped
bipedal
bipedalism
bipedicle
bipedicled
biperiden
bip/grp78
biphalin
biphase
biphasic
bi-phasic
biphasically
biphenotypic
biphenyl
biphosphate
biphosphonates
biplanar
biplane
bipm
bipolar
bipolar_disorder
bipolaris
bipolarity
bipotent
bipotential
bipy
bipyramid
bipyramidal
bipyridine
bipyridyl
bir
bira
biracial
bi-rad
biradical
birbeck
birch
birch-pollen
birchwood
bird
birdcage
birdshot
birdsong
birefringence
birefringent
birmingham
birnavirus
birth
birth-cohort
birth_control
birthdate
birthdates
birthday
birth-death
birthing
birthmark
birt-hogg-dubé
birthplace
birthplaces
birthrate
birth-related
birthweight
birth_weight
birth-weight
bis
bis-
bis2-ethylhexyl
bisacetamide
bisacodyl
bisan
bis-an
bisantrene
bisaramil
bisatellited
bisbenzimidazole
bisbenzimide
bisbenzylisoquinoline
bisbeta-aminoethyl
bisco
biscuit
bisect
bisected
bisecting
bisection
bisegmental
bisegmentectomy
bisexual
bisexuality
bisgma
bis-gma
bisguanylhydrazone
bishop
bisindole
bisindolylmaleimide
bismesylate
bismonoacylglycerophosphate
bismuth
bismuthate
bismuth-based
bison
bisoprolol
bis-oxonol
bispecific
bi-specific
bispectral
bisphenol
bisphenol-a
bisphosphatase
bisphosphate
bisphosphates
bisphosphoglycerate
bisphosphonate
bisphosphonates
bisphosphorylated
bisporus
bispyridinium
bisquaternary
bissau
bistability
bistable
bistratified
bis-tris
bisubstrate
bisulfate
bisulfite
bisulphite
bisyllabic
bit
bita
bitartrate
bitc
bitch
bitches
bite
bite-block
bitemark
bitemporal
bites
bitewing
bite-wing
bitherapy
bithermal
bithiazole
bithionol
bithorax
biting
bitis
bitolterol
bitot
bitransgenic
bitten
bitter
bitterness
bitter-tasting
bitufted
bitumen
bituminous
biuret
biv
bivalent
bivalirudin
bivalve
bivalves
bivalvia
bivariate
biventer
biventricular
bivia
bivius
biwa
biweekly
bi-weekly
bizarre
bizarreness
bizelesin
bj
b.j
bja
bjab
bjc
bjerkandera
björk
bjork-shiley
björk-shiley
bjp
bjv
bk
bk-
bk2
bka
bkc
bkca
bkd
bkf
bk-induced
bkm
bkme
bkn
bk-stimulated
bkv
bl
b-l
b/l
b.l
bl1
bl2
bl21
bl21de3
bl3
bl41
bl6
bl/6
bl/6j
bla
blaberus
black
'black
black-and-white
blackberry
blackbird
black-blood
blackbody
blackburn
blackcurrant
blackening
black-eyed
blackface
blackflies
blackfly
blackfoot
black-footed
black-headed
blackleg
blacklegged
black-legged
blackout
black-pigmented
black-tailed
blackwater
black-white
black/white
blad
bladder
bladder_cancer
bladder-drained
blade
blades
blai
blair
blake
blakesleeanus
blalock
blalock-taussig
blame
blamed
blaming
blanc
blanca
blanchard
blanche
blanched
blanching
blanco
bland
bland-altman
blank
blanket
blanking
blantyre
blaschko
blashv
blast
blasted
blastema
blastemal
blastemas
blastic
blasticidin
blasting
blast-like
blastn
blastocladiella
blastocoel
blastocoele
blastocoelic
blastoconidia
blastocyst
blastocystis
blastocyst-stage
blastoderm
blastodermal
blastodisc
blastogenesis
blastogenic
blastoid
blastoma
blastomas
blastomere
blastomeres
blastomogenic
blastomyces
blastomycosis
blastopore
blastospore
blastospores
blastp
blast-transformation
blastula
blastulae
blastulation
blastx
blatem
blatt
blattella
blattellidae
blau
blaz
blazei
blb
blc
bl-cfc
blcl
b-lcl
bld
blda
ble
bleach
bleached
bleaches
bleaching
bleak
bleb
blebbing
blec
bled
b/lee/40
bleed
bleeder
bleeding
blend
blended
blender
blending
bleo
bleomycetin
bleomycin
bleomycin-induced
bleomycin-treated
blepharisma
blepharitis
blepharochalasis
blepharoconjunctivitis
blepharophimosis
blepharoplasty
blepharoptosis
blepharospasm
bles
blessed
blessing
bleuler
blf
blg
blh
b-lh
bli
blight
blighted
b-like
blimp-1
blind
'blind
blinded
blind-ending
blindfolded
blinding
blindly
blindness
blindsight
b-lineage
blink
blinking
blip
blis
bliss
blister
blistering
blk
bll
blm
blm-induced
blmv
bln
blnar
blni
blnk
blo
bloat
bloating
blob
bloc
bloch
block
blockable
blockade
blockader
blockades
blockage
blockages
blocked
blocker
blocking
block&quot
bloc&quot
b-locus
bloemfontein
blomhoffii
blomia
blom-singer
blond
blood
'blood
blood-
blood-alcohol
blood-aqueous
blood-based
bloodborne
blood-borne
blood-brain
blood--brain
blood-brain_barrier
blood-brain-barrier
blood_cell
blood-cell
blood-cerebrospinal
blood-clotting
blood-contacting
blood-csf
blood-culture
blood-derived
blood-donor
blood-fed
bloodfeeding
blood-feeding
blood-filled
bloodflow
blood_flow
blood-flow
blood-forming
blood-free
blood-gas
blood/gas
blood_glucose
blood-glucose
blood-group
blood-lead
bloodless
bloodletting
blood_loss
blood_lymphocytes
bloodmeal
blood-meal
blood_mononuclear
blood-nerve
blood-ocular
blood-perfused
blood/plasma
blood-pool
blood_pressure
blood-pressure
blood-pressure-lowering
blood-retina
blood-retinal
blood_samples
blood-sampling
blood_serum
blood-spinal
blood-spot
blood-stage
bloodstain
blood-stained
bloodstream
blood-stream
bloodstream-form
bloodsucking
blood-sucking
blood-testis
blood-tinged
blood-tissue
blood-to-brain
blood-transfusion
blood-tumor
blood_vessel
blood-vessel
bloody
bloom
blooming
bloomington
blossom
blot
blot_analysis
blotch
blotchy
blot-hybridization
blotted
blotting
blount
blow
blower
blowflies
blowfly
blowing
blown
blowout
blow-out
blp
blpd
blr
blr1
blss
blt
blt1
blt2
blu
blubber
blue
'blue
blue-
blue-albumin
blueberries
blueberry
blue-black
blue-collar
bluefin
bluegill
bluegrass
blue-gray
blue-green
blue-labeled
blue-light
blue-on-yellow
blue-positive
blueprint
blues
bluescript
blue-sensitive
blue-sepharose
blue-shift
blue-shifted
blue-stained
blue-staining
bluetongue
blue-yellow
bluf
bluish
blum
blume
blumeria
blunt
blunted
blunt-end
blunt-ended
blunting
bluntly
blup
blur
blurred
blurring
blush
blushing
blv
blv-infected
bly
b-lymphoblast
b-lymphoblastic
b-lymphoblastoid
b-lymphocyte
b_lymphocytes
b-lymphocytes
b-lymphocytic
b-lymphoid
b-lymphoma
bm
b/m
b.m
bm1
bm-1
bm12
bm2
bm3
bm-3
bm-40
bm5
bm86
bma
bmaa
bmad
bmal1
bmax
bmax1
bmax2
bmb
bmc
bmcmc
bmd
bmdc
bm-dc
bm-derived
bmdm
bmdp
bme
bmec
b-mediated
bmet
bmf
bmg
bmh
bmi
bmi>
bmi1
bmi-1
bmi-matched
b/min
b.min-1
bmipp
bmis
bmj
bmk
bmk1
bml
bmld
bmm
bmmc
bmmnc
bm-mnc
bmn
bmnc
bmnpv
bmo
b-mode
bmov
bmp
bmp1
bmp-1
bmp15
bmp-15
bmp2
bmp-2
bmp-2-induced
bmp-3
bmp4
bmp-4
bmp6
bmp-6
bmp7
bmp-7
bmpc
bmp-induced
bmpr
bmpr1a
bmpr2
bmpr-ia
bmpr-ib
bmpr-ii
bmr
bmrf1
bmsc
bmt
bmu
bmv
bmvec
bmx
bmy
bmy-14802
bmy-28100
bmy-28142
b-myb
bmz
bn
bn52021
bn-52021
bna
bnb
bnc
bnct
bned
bnf
bnf1
bnf-treated
bn/grp
b-nhl
bni
bni1
bni1p
bnip3
bnl
bn-like
bnm
bnml
bnos
bnp
bnp7787
bn-page
bnpp
bnr
bnst
bnt
bntx
bnu
bnx
bnyvv
bnz
bo
bo3
boa
boaa
boai
boar
board
board-approved
board-certified
boarding
boari
boas
boast
boat
boating
bob
bob.1/obf.1
bobath
bobbed
bobbing
bobcat
bobo-dioulasso
bobwhite
bobwhites
boc
bochdalek
bochum
bock
bod
bod5
bode
bodian
bodied
bodies
bodies&quot
bodily
bodipy
body
'body
bodybuilder
body-centered
body_composition
body-composition
body_fat
body-fat
body-image
body-like
body_mass
body-mass
body&quot
body-related
body-size
body_surface
body-surface
body-type
body-wall
bodyweight
body_weight
body-weight
boec
boehringer
boeing
boer
boerhaave
bof
bof-4272
bof-a2
bog
bogalusa
bogota
bogotá
bogus
boh
bohb
bohemia
bohemian
böhler
bohr
bohv-1
bohv-4
boidinii
boil
boiled
boiler
boilermaker
boiling
boiss
bol
bola
bola-drb3
bold
boldenone
boldine
boletus
boli
bolivia
bolivian
boliviensis
boll
bollworm
bologna
bolster
bolstered
bolstering
bolt
bolting
bolton
bolton-hunter
boltzmann
bolus
boluses
bom
bomb
bombarded
bombardment
bombardment-mass
bombay
bombesin
bombesin-
bombesin/gastrin-releasing
bombesin/grp
bombesin-induced
bombesin-like
bombesin-stimulated
bombina
bombing
bombus
bombyx
bombyxin
bon
bona
bond
bondapak
bonded
bonded-phase
bond-elut
bond-forming
bonding
bondo
bond_strength
bone
bone-
bone-anchored
bone-associated
bone-bonding
bone-cement
bone-conducted
bone-conduction
bone-derived
bone_formation
bone-forming
bone-graft
bone-grafting
bone-healing
bone-implant
bone-inducing
boneless
bonelike
bone-like
bone_loss
bone_marrow
bone-marrow
bone-marrow-derived
bone_mass
bone_mineral
bone-mineral
bone-patellar
bone-related
bone-remodeling
bone-resorbing
bone_resorption
bones
bone-seeking
bone-sparing
bone-specific
bone-tendon
bone-tendon-bone
bone-to-implant
bonferroni
bongkrekic
bonito
bonn
bonnecor
bonner
bonnet
bonobo
bonobos
bont
bont-a
bont/a
bont/b
bont/e
bonus
bonuses
bony
boo
book
booked
booking
booklet
boolean
boom
boomer
boomerang
booming
boon
boop
boophilus
booroola
boost
boosted
booster
boosting
boot
booth
bootstrap
bootstrapped
bootstrapping
bop
bopindolol
bop-induced
bopp
bor
borage
boran
borane
borate
borax
borchii
bordeaux
border
bordered
bordering
borderline
'borderline
border-line
borderlines
borderzone
border-zone
bordetella
bore
boreal
borealis
bored
boredom
borehole
boreholes
borer
borg
borgpetersenii
boric
boring
born
borna
borne
borneo
borneol
born-oppenheimer
borocaptate
borohydride
boron
boron-10
boronate
boronated
boron-containing
boron-doped
boronic
boronophenylalanine
borosilicate
borough
borreli
borrelia
borreliacidal
borreliae
borrelial
borreliosis
borrmann
borrow
borrowed
borrowing
bortezomib
bortner
boryanum
bos
bosch
bose
bose-einstein
bosentan
bosnia
bosnia-herzegovina
bosniak
bosnian
boson
bosonic
boss
bosses
bossing
boston
boswellia
boswellic
bot
botanical
botanist
botany
botfly
bother
bothered
bothersome
bothersomeness
bothriocephalus
bothrop
botox
botrocetin
botryllus
botryoid
botryoides
botryomycosis
botrytis
botswana
bottle
bottled
bottle-fed
bottle-feeding
bottleneck
bottlenose
bottles
bottling
bottom
bottom-up
botucatu
botulin
botulinal
botulinum
botulinum-a
botulinum_toxin
botulism
botx
bötzinger
bouché
bought
bougie
bougienage
bougies
bouginage
bouin
boulardii
boulder
boule
bounce
bouncing
bound
boundaries
boundary
bounded
bounding
bound/mg
bouquet
bourdieu
bourgeois
bournemouth
bourneville
bout
bouton
boutonneuse
bouveret
bovicola
bovid
bovidae
bovigenitalium
bovine
bovine-derived
bovines
bovine_serum
bovis
bovis-infected
bow
bowed
bowel
bowel_disease
bowen
bowenoid
bower
bowes
bowfin
bowhead
bowing
bowl
bowlby
bowler
bowling
bowman
bowman-birk
box
boxa
boxb
box-binding
box-containing
box-counting
box-cox
boxer
boxes
boxing
box-jenkin
box-like
box-pcr
box&quot
boy
boyarsky
boycott
boyd
boyden
boydii
boyer
boyfriend
boyle
bozemanii
bp
b-p
b.p
b.p.
bp1
bp-1
bp180
bp2
bp-2
bp230
bp-3
bp-6
bp-7,8-diol
bpa
bpaa
bpad
bpae
bpaec
bpag1
bpag2
bpap
bpb
b-pb
bpc
bpd
bpde
bpde-dna
bpde-i
bpde-induced
bpd-ma
bp-dna
bpe
bpes
bpf
bpg
bph
bph-1
bpha
bphc
b-phycoerythrin
bpi
bp-i
bpi-anca
bpii
bp-ii
bp-induced
bpiv3
bpj
bpl
b-pll
bp-lowering
bpm
b.p.m
bpmc
bpn
bpo
b-positive
bpp
bppv
bpq
bpr
b-precursor
bprl
bpsa
bpsd
bpt
bptb
bpth
bpth-1-34
bpth1-34
bpti
bpu
bpv
bpv1
bpv-1
bpv-4
bpvphen
bpw
bpy
bq
bq123
bq-123
bq-3020
bq-610
bq788
bq-788
bq/kg
bq/l
bq/m3
bqr
b&quot
br
b/r
br-
br1
br2
br96
bra
braak
brac
brace
braced
bracelet
braces
brachial
brachial-ankle
brachialis
brachiaria
brachii
brachiocephalic
brachionus
brachiopod
brachioradial
brachioradialis
brachium
brachmann-de
brachycephalic
brachycephaly
brachydactyly
brachydanio
brachyspira
brachytherapy
brachyurus
brachyury
bracing
bracken
bracket
bracketed
bracketing
brackish
braconid
braconidae
bract
braden
bradford
bradley
brady
bradyarrhythmia
bradyarrhythmias
bradycardia
bradycardiac
bradycardia-dependent
bradycardias
bradycardia-tachycardia
bradycardic
bradygastria
bradykinesia
bradykinin
bradykinin-
bradykinin-induced
bradykinin-mediated
bradykinin-potentiating
bradykinin-stimulated
bradypnea
bradyrhizobium
bradyzoite
bradyzoites
braf
b-raf
bragg
brahm
brahma
brahman
brahmin
braid
braided
braille
brain
'brain
brain-
brain.abstract
brain-behavior
brain-blood
brain/blood
braincase
brain-computer
brain-damaged
brain-dead
brain-death
brain-derived
brain_edema
brain-gut
brain-heart
brain-imaging
brain-injured
brain_injury
brain_oedema
brain/plasma
brain&quot
brain_region
brain-specific
brainstem
brain_stem
brain-stem
brainstem-evoked
brainstem-spinal
brain-stimulation
brainstorming
brain_tissue
brain-to-blood
brain-to-plasma
brain-tumor
brain-type
brake
braked
brakes
braking
brama
bran
branch
branched
branched-chain
branched-dna
branches
branchial
branching
branchiogenic
branchiomotor
branchio-oto-renal
branchiostoma
branchlet
branchpoint
branch-point
brand
branded
brandenburg
branding
brand-name
brandt
brandy
brane
branemark
brånemark
brangus
branhamella
branta
brasil
brasilense
brasilia
brasiliana
brasilianum
brasiliensis
brass
brassica
brassicaceae
brassicae
brassicicola
brassiere
brassinolide
brassinosteroid
brat
bratislava
brattleboro
braun
braunii
braunwald
brave
bravo
bray
brazelton
brazil
brazilian
braziliensis
brazilin
brazzaville
brb
brc
br-c
brca
brca1
brca-1
brca1/2
brca1-associated
brca1/brca2
brca2
br-camp
brccl3
brcn
brct
brd
brd4
brdu
brdu+
brdu-labeled
brdu-labeling
brdu-labelled
brdu-positive
brdurd
brdu-substituted
bre
breach
breached
breaches
breaching
bread
breadth
break
breakage
breakages
breakdown
break-down
breaker
break-even
breakfast
break-induced
breaking
breakout
breakpoint
break-point
breakthrough
break-through
breakup
break-up
bream
breast
breast-
breast_cancer
breast-cancer
breast_carcinoma
breast-conservation
breast-conserving
breastfed
breast-fed
breastfeed
breast-feed
breastfeeding
breast_feeding
breast-feeding
breastmilk
breast-milk
breast-ovarian
breast/ovarian
breast-preserving
breaststroke
breath
breath-actuated
breath-alcohol
breathalyzer
breath-by-breath
breathe
breathed
breather
breathhold
breath-hold
breathholding
breath-holding
breathiness
breathing
breathless
breathlessness
breath-to-breath
breathy
brec
b-receptor
bred
breda
bredinin
breech
breed
breeder
breeding
breed-specific
brefeldin
bregma
b/rel
b-related
bremazocine
bremen
bremer
bremsstrahlung
brenda
brener
brennan
brenner
brent
brequinar
brescia
brescia-cimino
b-resistant
breslow
brest
bret
bretazenil
breton
bretschneider
bretylium
breve
brevetoxin
brevibacillus
brevibacterium
brevican
brevicauda
brevicaulis
brevicompactum
brevifolia
brevin
brevipalpis
brevis
brevity
brevundimonas
brew
brewed
brewer
brewery
brewing
brewster
brf
brf1
brfss
brg1
brg-1
brh
bri
bri1
brian
bric
brick
bricker
bricklayer
bride
bridge
bridged
bridgehead
bridges
bridgework
bridging
briefer
briefing
briefly
brigade
brigg
briggsae
brigham
bright
brightener
brightening
brighter
brightest
brightfield
bright-field
bright-light
brightly
brightness
brighton
brij
brilliant
brillouin
brim
brimonidine
brin-bd11
brindled
brine
brines
bring
b-ring
bringing
brink
brinkman
brinzolamide
briquet
brisbane
brisk
brisket
briskly
bristle
bristles
bristol
bristol-myer
britain
british
britovi
brittany
brittle
brittleness
britton
britton-robinson
brix
brk
brl
brl_25000
brl37344
brl-3a
brl49653
brla
brlf1
brm
brms1
brn
brn-2
brn3a
brn-3a
brn-3b
brno
bro
bro3-
broad
broadband
broad-band
broad-based
broadcast
broadcasting
broad-complex
broaden
broadened
broadening
broader
broadest
broad-host-range
broadleaf
broad-leaved
broadly
broad-range
broad-scale
broad-specificity
broad-spectrum
broca
broccoli
brochothrix
brochure
brochures
brock
brockii
brod
broder
brodie
brodifacoum
brodimoprim
brodmann
brody
brofaromine
broiled
broiler
broiler-type
broke
broken
broken-line
broker
brom
bromadiolone
bromage
bromate
bromazepam
bromcresol
brome
bromegrass
bromelain
bromelain-treated
bromeliad
bromelin
bromfenac
bromhexine
bromide
bromide-activated
bromides
bromide-stained
brominated
bromination
bromine
bromo
bromo-
bromoacetate
bromoacetyl
bromobenzene
bromocresol
bromocriptin
bromocriptine
bromocriptine-induced
bromocriptine-treated
bromocryptine
bromodeoxyuridine
bromo-deoxyuridine
bromodichloromethane
bromodomain
bromoenol
bromoform
bromoperoxidase
bromophenacyl
bromophenol
bromopride
bromopyruvate
bromosulfophthalein
bromothymol
bromovinyldeoxyuridine
bromovirus
bromoxynil
bromperidol
brompheniramine
brompton
bromsulphalein
bromus
bronchi
bronchial
bronchiale
bronchiectases
bronchiectasis
bronchiectatic
bronchioalveolar
bronchiolar
bronchiole
bronchioles
bronchioli
bronchiolitis
bronchioloalveolar
bronchiolo-alveolar
bronchiseptica
bronchitic
bronchitis
bronchoalveolar
broncho-alveolar
bronchoalveolar_lavage
bronchobiliary
bronchocentric
bronchoconstricting
bronchoconstriction
bronchoconstrictive
bronchoconstrictor
bronchodilatation
bronchodilating
bronchodilation
bronchodilator
bronchodilatory
bronchoesophageal
bronchofiberscope
bronchofiberscopy
bronchogenic
bronchogram
bronchography
broncholithiasis
bronchological
broncholytic
bronchomalacia
bronchomotor
bronchoplastic
bronchoplasty
bronchopleural
bronchopneumonia
bronchopneumopathies
bronchopneumopathy
bronchoprotection
bronchoprotective
bronchoprovocation
bronchopulmonary
broncho-pulmonary
bronchorrhea
bronchoscope
bronchoscopes
bronchoscopic
bronchoscopically
bronchoscopies
bronchoscopist
bronchoscopy
bronchospasm
bronchospasmolytic
bronchospastic
bronchovascular
broncho-vaxom
bronchus
bronchus-associated
bronopol
brønsted
bronx
bronze
brood
brooded
brooder
brooding
broodstock
broody
brook
brooke
brooker
brookhaven
brooklyn
broom
bropirimine
broth
brothel
brother
brother-sister
brotizolam
brought
broviac
brow
brown
browne
browned
brownian
browning
brownish
brown-norway
brown-roberts-well
brown-sequard
brown-séquard
browse
browser
browsing
broxaterol
brp
brr
brsv
brt
b-rto
bru
bruce
brucei
brucella
brucellae
brucellar
brucellosis
bruch
bruchid
brucine
brugada
brugada-type
brugia
brugian
bruinink
bruise
bruised
bruises
bruising
bruit
bruker
brun
brunescent
brunetti
brunn
brunner
bruno
brunswick
brunt
brush
brushborder
brush-border
brushed
brushes
brushing
brushite
brush-like
brushtail
brush-tailed
brussel
brutal
bruton
bruxer
bruxing
bruxism
brv
brvo
brw
brx
bryan
bryansk
bryant
bryantii
bryo
bryophyte
bryophytes
bryostatin
bryostatin-1
bryozoan
b-s
b.s
bs1
bs2
bs3
bsa
bsab
bsac
bsaf
bsao
bsap
bsb
bsc
bsc-1
b-scan
bscc
bscva
bsd
bsdl
bse
bsep
bser
b-series
bsf
bsf-1
bsf-2
bsg
bsh
bsi
bsid
bsis
bsk
bsl
bsm
bsmab
bsmc
bsmi
bsmv
bsn
bso
bso-treated
bsp
bspa
b-specific
bsp-gsh
b-spline
bspm
bsq
bsr
bsri
bss
bsshii
bssl
bsso
bst
bsteii
bstfa
bstni
bst-treated
bsu
b.subtilis
b-subunit
bsv
b-symptom
bt
b-t
b/t
b.t
bt1
bt2
bt20
bt-20
bt2camp
bt474
bt-474
bta
bt-a
btb
btb/poz
btc
btcp
btd
bte
bteb
btex
btf
btg
btg1
btg2
bth
bthtx-i
bti
b.t.i
btk
btl
btla
btm
bto
btp
btp-1
btr
bt-r1
b-treated
b-tropic
btsh
btt
btub
btv
btv-10
btx
btxa
btx-a
btx-b
b-type
bu
bu2
bu2camp
bua
bub
bub1
bub2
bub3
bubalis
bubalus
bubble
bubbled
bubbles
bubbling
bubo
bubonic
bubr1
buc
buccae
buccal
buccalis
buccally
buccinator
buccolingual
bucco-lingual
buccopharyngeal
buchanan
bucharest
buche
buchem
buchnera
buchneri
bucillamine
bucindolol
buck
bucket
bucket-handle
buckle
buckled
buckles
buckley
buckling
buckthorn
buckwheat
bucolome
bucrylate
bucy
bu/cy
bud
budapest
budd
budd-chiari
budded
buddhism
buddhist
budding
buddy
budesonide
budesonide/formoterol
budgerigar
budget
budgetary
budgeted
budgeting
budipine
budr
budralazine
budworm
buenos
buerger
buf
bufadienolides
bufalin
bufexamac
buffalo
buffaloes
buffeli
buffer
buffered
buffering
buffer-perfused
buffer-treated
buffet
buffy
buffy-coat
buflomedil
bufo
buforin
buformin
bufotenine
bufuralol
bug
bui
build
builder
building
building-related
buildup
build-up
built
built-in
built-up
bul
bulb
bulbar
bulbectomized
bulbectomy
bulbi
bulbocapnine
bulbocavernosus
bulbospinal
bulbo-spinal
bulbospongiosus
bulbourethral
bulbous
bulboventricular
bulbus
bulgaria
bulgarian
bulgaricus
bulge
bulged
bulges
bulging
bulimia
bulimic
bulinus
bulk
bulked
bulkier
bulkiness
bulking
bulky
bull
bulla
bullae
bullard
bullata
bulldog
bullectomy
bullera
bullet
bulletin
bullfrog
bullhead
bullied
bullies
bullock
bullosa
bullous
bull's-eye
bullying
bum
bumble
bumblebee
bumblebees
bumetanide
bumetanide-sensitive
bu/ml
bump
bumper
bun
bunazosin
bunch
bunches
bunching
bundle
bundle-branch
bundled
bundle-forming
bundles
bundling
bungarotoxin
bungarus
bunge
bunina
bunion
bunionectomy
bunitrolol
bunk
bunker
bunnell
bunostomum
bunting
bunyamwera
bunyaviridae
bunyavirus
bunyaviruses
buo
buoh
buoyancy
buoyant
bup
buparvaquone
buphthalmos
bupivacaine
bupivacaine-induced
bupivicaine
bupleuri
bupleurum
bupranolol
buprenorphine
bupropion
bur
burbot
burch
burchell
burden
burdened
burdening
burdensome
bureau
bureaucracies
bureaucracy
bureaucratic
burgdorferi
burgdorferi-infected
burgdorferi-specific
burgeoning
burger
burgess
burgundy
burial
buried
burimamide
burk
burkard
burke
burkholderia
burkina
burkitt
burkitt-like
burkitt-type
burley
burlington
burma
burmese
burn
burned
burner
burnet
burneti
burnetii
burnetti
burn-induced
burning
burn-injured
burnishing
burnout
burn-out
burnt
burow
burr
burr-hole
burrough
burrow
burrowing
bursa
bursae
bursal
bursaria
bursectomized
bursectomy
bursitis
burst
'burst
burster
burst-firing
burst-forming
bursting
burst-like
burst-promoting
burst-suppression
burton
burtoni
buruli
burundi
bury
buryat
burying
bus
busch
buschke
buscopan
buserelin
buses
bush
bushen
bushes
bushy
business
businesses
buspirone
buss
buss-durkee
busselton
bustard
busulfan
busulphan
busy
butachlor
butaclamol
+-butaclamol
butadiene
butan-1-ol
butane
butanediol
butanedione
butanoate
butanoic
butanol
butaprost
butcher
butein
butenafine
butenolide
buteo
buthionine
buthus
butirosin
butler
butoconazole
butorphanol
butoxamine
butoxide
butt
butter
butterfat
butterflies
butterfly
buttermilk
butterworth
buttock
button
buttoned
buttonhole
buttress
buttressed
buttresses
buttressing
butyl
butyl-
butylamine
butylated
butylbromide
butylscopolamine
butyltin
butyl-toyopearl
butyraldehyde
butyrate
butyrate-induced
butyrate-treated
butyric
butyricum
butyrivibrio
butyrobetaine
butyrolactone
butyrophenone
butyrophenones
butyrophilin
butyryl
butyrylcholine
butyrylcholinesterase
butyryl-coa
butyrylthiocholine
butzleri
buy
buyer
buy-in
buying
buzz
buzzard
buzzatii
buzzer
bv
b.v
bv173
bv2
bv-2
bv8
bva
bvad
b-value
bv-arau
bvb
bvc
bvd
bvdu
bvdv
bvf
bvg
bvga
bvgas
bvi
b_virus
b-vitamin
bvl
bvm
bvp
bvr
bv/tv
bvu
bw
b/w
b.w
b.w.
bw0.75
bw-1
bw12c
bw245c
bw284c51
bw35
bw373u86
bw4
bw5147
bw6
bw755c
b-wave
b-waves
bwc
bwd
bw/d
b.w./day
bw/day
bwf
bwf1
bwg
bwt
b.wt
b.wt.
bww
bwyv
bx
bx-c
bxd
bxpc3
bxpc-3
bxsb
bxsbf1
b/y
by2
by-2
bydgoszcz
bydv
bylaw
byler
bypass
by-pass
bypassed
by-passed
bypasses
by-passes
bypass_grafting
bypassing
by-passing
byproduct
by-product
byr2
byrne
byssal
byssinosis
byssus
bystander
bythe
byv
byzantine
bz
b-z
bz1
bz2
bzatp
bzd
bze
bzf
bzip
b-zip
bzlf1
bzp
bzr
-c
'c
c-
c.
c'
c*
c+
c++
c0
c1
c-1
c1-
c10
c-10
c100
c-100
c10:0
c100-3
c-1027
c11
c-11
c12
c-12
c1-2
c1/2
c12:0
c-125
c127
c12e8
c13
c-13
c1-3
c1300
c-1300
c14
c-14
c14:0
c15
c-15
c15:0
c15o
c15o2
c16
c-16
c16:0
c16:1
c17
c-17
c17:0
c17,20-lyase
c18
c-18
c18:0
c18:1
c18:2
c18:3
c18-bonded
c19
c-19
c19-steroid
c1a
c1b
c1-c2
c1/c2
c1-c3
c1-c4
c1-c5
c1e3
c1-esterase
c1inh
c1-inh
c1-inhibitor
c1q
c1q-binding
c1qr
c1r
c1s
c2
c-2
c2-
c20
c-20
c20:4
c20:5
c21
c-21
c219
c22
c-22
c22:0
c2221
c225
c22:6
c22:6n-3
c23
c-23
c2-3
c23o
c24
c-24
c24:0
c242t
c25
c-25
c26
c-26
c26:0
c27
c-27
c28
c-28
c282y
c282y/h63d
c29
c2a
c2b
c2/c
c2c12
c2-c3
c2-c6
c2-c7
c2-ceramide
c2d
c2-deficient
c2-domain
c2'-endo
c2gnt
c2h
c2h2
c2h2-type
c2h4
c2h5
c2h6
c2i
c2-symmetric
c2v
c2-v3
c3
c-3
c'3
c3-
c3-/-
c3+
c30
c-30
c31
c31g
c32
c33
c33a
c-33a
c33c
c34
c3-4
c3/4
c3435t
c35
c36
c37
c38
c3a
c3adesarg
c3ado
c3ar
c3b
c3bbb
c3b/c4b
c3b-coated
c3bi
c3bina
c3br
c3c
c3-c4
c3/c4
c3/c5
c3-c6
c3-c7
c3d
c3-deficient
c3dg
c3d,g
c3'-endo
c3f
c3f8
c3g
c3h
c3h/10t1/2
c3h10t1/2
c3ha
c3hc4
c3heb/fej
c3hf
c3h/he
c3h/hej
c3h/hen
c3h/ouj
c3h/st
c3h.sw
c3-like
c3nef
c3pa
c3s
c3v
c4
c-4
c4-
c40
c42
c4-2
c4-2b
c4-5
c48/80
c4a
c4aq0
c4a*q0
c4b
c4b-binding
c4bp
c4-bp
c4-c5
c4-c6
c4d
c4-deficient
c4h
c4-hsl
c4s
c5
c-5
c5-
c5+
c50
c-50
c51
c550
c-550
c551
c-551
c552
c-552
c553
c-553
c554
c56
c5-6
c5/6
c57
c57b1
c57b1/6
c57b1/6j
c57bl
c57/bl
c57bl/10
c57bl/10j
c57bl/10sccr
c57bl/10scsn
c57bl6
c57/bl6
c57bl/6
c57bl/6by
c57bl/6byj
c57bl/6f1
c57bl/6j
c57bl6/j
c57bl/6n
c57bl/k
c57bl/ka
c57bl/ksj
c57bl/ksj-db/db
c57br/cdj
c57l
c57l/j
c58
c5a
c5adesarg
c5a-induced
c5ar
c5b
c5b-7
c5b-8
c5b-9
c5-c6
c5-deficient
c5-sufficient
c6
c-6
c6-
c60
c600
c6-2b
c6/36
c6-7
c677t
c6-c7
c6-ceramide
c6-deficient
c6h5
c6s
c7
c-7
c70
c75
c7e3
c7-t1
c8
c-8
c81
c8161
c8166
c825t
c9
c-9
c99
c9,t11
c9,t11-cla
ca
c-a
c-->a
c/a
c.a
ca-
ca+
ca++
ca0
ca1
ca-1
ca10
ca125
ca_125
ca-125
ca1-3
ca15-3
ca15.3
ca-19-9
ca19-9
ca19.9
ca1-ca3
ca2
ca-2+
ca+2
ca2+
ca2+-
ca2+0
ca2/3
ca242
ca2+-activated
ca2+-activation
ca2+-adenosine
ca2+-antagonist
ca2+atpase
ca2+-atpase
ca2+-atpases
ca2+-binding
ca2+-bound
ca2+c
ca2+-calmodulin
ca2+/calmodulin
ca2+-calmodulin-dependent
ca2+/calmodulin-dependent
ca2+-cam
ca2+/cam
ca2+/cam-dependent
ca2+_channel
ca2+-channel
ca2+-chelating
ca2+_concentration
ca2+-concentration
ca2+-containing
ca2+-current
ca2+cyt
ca2+-deficient
ca2+-dependence
ca2+-dependent
ca2+-depleted
ca2+e
ca2+-entry
ca2+er
ca2+-evoked
ca2+f
ca2+-free
ca2+/h+
ca2+-handling
ca+2i
ca2+i
ca2+i-dependent
ca2+in
ca2+-independent
ca2+-indicator
ca2+-induced
ca2+_influx
ca2+-influx
ca2+-insensitive
ca2+-ion
ca2+-ionophore
ca2+-loaded
ca2+m
ca2+-mediated
ca2+/mg
ca2+-mg2+
ca2+/mg2+
ca2+-mg2+-atpase
ca2+,mg2+-atpase
ca2+/mg2+-dependent
ca2+-mobilizing
ca2+/mol
ca2+n
ca2+o
ca2+-permeable
ca2+/phospholipid-dependent
ca2+-pump
ca2+-pumping
ca2+-regulated
ca2+-regulatory
ca2+_release
ca2+-release
ca2+-releasing
ca2+-requiring
ca2+-saturated
ca2+-selective
ca2+-sensing
ca2+-sensitive
ca2+-sensitivity
ca2+-sensitizing
ca2+-signaling
ca2+-specific
ca2+-stimulated
ca2+-transient
ca2+-transport
ca2+-transporting
ca2+-triggered
ca2+-uptake
ca3
ca-3
ca3c
ca3-ca1
ca4
ca-4
ca4p
ca50
ca-50
ca72-4
ca9
caa
caa3
ca-activated
ca++-activated
ca-alginate
ca-antagonist
caas
caat
caatp
caatpase
ca-atpase
ca++-atpase
caax
cab
caballi
caballus
cabbage
cabergoline
cabernet
cabg
cabin
ca-binding
cabinet
c-abl
cable
cables
cabo
cabp
cabp1
cabp28k
cabp9k
cabp-9k
cabrol
c.abstract
cac
ca/c
caca
cacao
cacc
caccc
c-acclimated
cacgtg
cach
ca-channel
cache
cachectic
cachectin
cachectin/tnf
cachexia
caching
cacl2
cacl2-induced
cacna1a
cacna1f
caco2
caco-2
caco3
cacodylate
ca-containing
ca/cr
cact
cacti
c-activating
cactus
cad
cad-
cad+
cad1
cada
cadasil
cadaver
cadavera
cadaveric
cadaverine
cadc
cad-cam
cad/cam
ca-deficient
cadence
cadences
ca-dependent
ca++-dependent
cadet
cadherin
cadherin-11
cadherin-6
cadherin-based
cadherin-catenin
cadherin/catenin
cadherin-like
cadherin-mediated
cadi
cadia
cádiz
cadmium
cadmium-binding
cadmium-exposed
cadmiumii
cadmium-induced
cadmium-metallothionein
cadmium-polluted
cadmium-resistant
cadmium-treated
cado
cadpr
cadp-ribose
cadralazine
cadre
cadres
cae
caebv
caec
caeca
caecal
caeci
caecilian
caecum
caedta
caelyx
caenorhabditis
caenorhabditis_elegan
caep
caerphilly
caerulea
caerulein
caerulein-induced
caerulescen
caeruleus
caeruloplasmin
caes
caesalpinia
caesar
caesarean
caesarean_section
caesarian
caesium
caesium-137
caev
caf
caf1
caf-1
caf2
cafc
cafe
café
café-au-lait
cafestol
cafeteria
cafeteria-fed
cafeterias
caff
caffeate
caffeic
caffeinated
caffeine
caffeine-
caffeine-containing
caffeine-induced
caffeine-sensitive
caffeine-treated
caffeoyl
caffer
c-afferent
caffey
ca-free
ca++-free
cag
caga
caga-
caga+
caga-negative
caga-positive
cag/ctg
cage
caged
cage-like
cagemates
cages
caging
cagliari
cagn
cag-repeat
cagt
cah
cah-b
cahirinus
cahp
cahpo4
cai
ca-i
ca++i
cai2+
caii
ca-ii
caiii
ca-iii
caiman
cain
ca-independent
ca++-independent
ca-induced
ca++-induced
ca-ionophore
cairina
cairn
cairo
cais
caisson
caiv-t
caix
cajal
cajal-retzius
cajan
cajanus
cajennense
cak
cak1
cake
cakes
ca/kg
caki-1
caki-2
cal
cal%
calabar
calabria
calamus
calb
c_albican
calbindin
calbindin-d
calbindin-d28k
calbindin-d9k
calbindin-immunoreactive
calbindin-positive
calc
calcaemia
calcaemic
calcaneal
calcanei
calcaneocuboid
calcaneofibular
calcaneonavicular
calcaneum
calcaneus
calcar
calcarea
calcareous
calcarifer
calcarine
calcein
calcein-am
calcemia
calcemic
calcidiol
calciferol
calcific
calcification
calcified
calcify
calcifying
calcimedin
calcimimetic
calcimycin
calcination
calcined
calcineurin
calcineurin-dependent
calcineurin-mediated
calcinosis
calciotropic
calciphylaxis
calcipotriene
calcipotriol
calcis
calcite
calcitonin
calcitonin-gene
calcitonin_gene-related
calcitonin-gene-related
calcitonin-induced
calcitonin-like
calcitonin-producing
calcitran
calcitriol
calcitropic
calcium
calcium-
calcium-45
calcium-activated
calcium_antagonist
calcium-antagonist
calcium-antagonistic
calcium-atpase
calcium-based
calcium-binding
calcium-blocking
calcium-bound
calcium-calmodulin
calcium/calmodulin
calcium-calmodulin-dependent
calcium/calmodulin-dependent
calcium_channel
calcium-channel
calcium-containing
calcium/creatinine
calcium-deficient
calcium-dependent
calcium-depleted
calcium-deprived
calcium-entry
calcium-free
calcium-independent
calcium-induced
calcium-insensitive
calcium-ion
calcium-ionophore
calcium-loaded
calcium-mediated
calcium-mobilizing
calcium-modulated
calcium-oxalate
calcium-permeable
calcium_phosphate
calcium-phosphate
calcium/phospholipid-dependent
calcium-phosphorus
calcium/phosphorus
calcium-regulated
calcium-regulating
calcium-related
calcium-release
calcium-rich
calcium-saturated
calcium-selective
calcium-sensing
calcium-sensitive
calcium-specific
calcium-stimulated
calcium-supplemented
calcium-treated
calcium-triggered
calciuria
calciuric
calcoaceticus
calcofluor
calcospherites
calculable
calculate
calculated
calculates
calculating
calculation
calculational
calculator
calculi
calculosis
calculous
calculus
calcutta
calcyclin
cald
caldarium
cal/day
caldesmon
caldolyticus
caldwell
caldwell-luc
caledonia
caledonian
calelectrin
calendar
calendula
calf
calf-thymus
calgary
calgb
calgranulin
cali
caliber
calibrant
calibrate
calibrated
calibrating
calibration
calibrator
calibre
caliceal
calices
calicheamicin
caliciviridae
calicivirus
caliciviruses
calidris
calif
calif.
california
californian
californianus
californica
californicum
californicus
californium-252
caliper
calisthenic
calix
calix4arene
calix4arenes
calixarene
calixarenes
call
c-all
calla
calla+
callahan
calla-positive
called
calleja
caller
calli
callicebus
callimico
callinectes
calling
calliper
calliphora
calliphoridae
callipyge
callithrix
callitrichid
callitrichidae
callorhinus
callosal
callosally
callose
calloselasma
callosities
callosobruchus
callosotomy
callosum
callosus
callotasis
callous
callus
calluses
calm
calmette
calmette-guerin
calmette-guérin
calmidazolium
calming
calmness
calmodulin
calmodulin-
calmodulin-activated
calmodulin-binding
calmodulin-dependent
calmodulin-independent
calmodulin-like
calmodulin-mediated
calmodulin-regulated
calmodulin-sensitive
calmodulin-sepharose
calmodulin-stimulated
cal/mol
calnexin
calomel
calomy
calophyllum
caloric
calorically
calorie
calorie-restricted
calories
calorific
calorigenic
calorimeter
calorimetric
calorimetrically
calorimetry
calot
calotes
calothrix
calotropis
calp
calpactin
calpain
calpain-10
calpain-dependent
calpain-like
calpain-mediated
calpastatin
calpeptin
calpha
c-alpha
calphostin
calphostin-c
calponin
calprotectin
calreticulin
calretinin
calretinin-immunoreactive
calretinin-positive
calsenilin
calsequestrin
calt
caltrac
caltrin
calu-1
calu-3
calu-6
calux
calva
calvados
calvaria
calvariae
calvarial
calvarium
calve
calved
calvert
calves
calvin
calving
calyceal
calyces
calyciflorus
calyculin
calyculin-a
calystegines
calyx
cam
cam5.2
camalexin
camara
cambendazole
camberwell
cambial
cam-binding
cambium
cambodia
cambodian
cambp
cambrian
cambridge
cambridgeshire
camcog
camden
cam-dependent
camdex
camel
cameleon
camelid
camellia
camelpox
camelus
camembert
camera
camera-based
cameras
cameron
cameroon
cameroonian
camey
ca-mg
ca/mg
cami
camino
camk
cam-k
camki
camkii
cam-kii
camk-ii
camkiialpha
cam-kinase
camkiv
camkk
caml
camomile
camostat
camostate
camouflage
camouflaged
camp
c-amp
camp-
camp-activated
campaign
campania
campaniform
campath
campath-1
campath-1g
campath-1h
c&amp;b
campbell
campbelli
camp-binding
camp/cgmp
camp-crp
cam-pde
camp-dependent
camp-elevating
camper
campesterol
campestris
camp-generating
camphor
camphorata
camphorated
camphorquinone
campi
campimetry
campinas
camp-independent
camp-induced
camp-inducible
camping
camp-mediated
camp/mg
campo
campomelic
camponotus
campos
camp-pde
camp-phosphodiesterase
camp-pk
camp-pka
camp/pka
camp-protein
camp/protein
camp-regulated
camp-response
camp-responsive
camp-sensitive
camp-specific
camp-stimulated
camptocormia
camptodactyly
camptosar
camptotheca
camptothecin
camptothecin-induced
camp-treated
campus
campuses
campylobacter
campylobacteriosis
campylobacter-like
ca-mrsa
camt
camurati-engelmann
camv
can1
cana2edta
canada
canadensis
canadian
canadian-born
canal
canalicular
canaliculi
canaliculitis
canaliculus
canalis
canalith
canalization
canalized
canaria
canarian
canariensis
canaries
canary
canarypox
canatoxin
canavalia
canavan
canavanine
canberra
canca
c-anca
cancel
canceled
canceling
cancellation
cancelled
cancelling
cancellous
cancer
'cancer
cancer?
cancer--a
cancer.abstract
cancer-associated
canceration
cancer-bearing
cancer-causing
cancer_cell
cancer-cell
cancer-derived
cancer-free
cancer-induced
cancerization
cancerlit
cancerogenesis
cancerogenic
cancerology
cancerostatic
cancerous
cancer_patient
cancer-predisposing
cancer-preventive
cancer-promoting
cancer-prone
cancer-protective
cancer&quot
cancer-related
cancer_risk
cancer_screening
cancer-screening
cancer-specific
cancer-testis
cancer/testis
cancrum
cand
candesartan
candicidin
candid
candida
candida_albican
candidacidal
candidacy
candidaemia
candidal
candida-specific
candidate
candidate-gene
candidates
candidatus
'candidatus
candidemia
candidiasis
candidin
candidosis
candidum
candiduria
candidus
candies
candle
candles
candoxatril
candoxatrilat
cand-tec
candy
cane
canes
canescen
canestrini
c-anf
canicola
canicula
canid
canidae
canimorsus
canine
canines
caninum
canis
canister
canker
cannabidiol
cannabimimetic
cannabinoid
cannabinoid-induced
cannabinol
cannabis
canned
cannibalism
cannibalistic
canning
cannon
canntg
cannula
cannulae
cannulas
cannulate
cannulated
cannulating
cannulation
canoeist
canola
canon
canonical
canopies
canopy
canp
c-anp
canrenoate
canrenone
can't
cantab
cantabria
cantaloupe
canteen
canter
canterbury
canthal
cantharidin
canthaxanthin
canthi
canthopexy
canthoplasty
canthotomy
canthus
cantilever
cantilevered
canton
cantonal
cantonensis
cantonese
canton-s
cantor
cantrell
canula
canvas
canvassed
canyon
cao
cao2
cao2+
caoh2
caos
caov3
caov-3
caox
cap
ca-p
ca:p
ca/p
cap-
cap1
cap-1
cap18
cap2
cap37
cap43
capa
capabilities
capability
capable
capacitance
capacitances
capacitated
capacitating
capacitation
capacitative
capacities
capacitive
capacitively
capacitor
capacity
capacity-limited
capacity&quot
capan-1
capan-2
capb
cap-binding
capd
cap-dependent
cape
capecitabine
capensis
capgras
capi
capillaria
capillariasis
capillaries
capillaries/mm2
capillaris
capillaritis
capillarity
capillarization
capillaroscopic
capillaroscopy
capillary
capillary_electrophoresis
capillary-like
capillary-to-fiber
cap-independent
capiox
capita_income
capital
capitalism
capitalist
capitalize
capitalized
capitalizes
capitalizing
capitata
capitate
capitated
capitation
capitatum
capitatus
capitellum
capitis
capitonnage
capitulum
capk
caplan
cap-like
capn10
capn3
capnocytophaga
capnogram
capnograph
capnographic
capnography
capnometer
capnometry
capon
capoten
capp
capped
capping
capr
capra
caprae
caprate
capreolus
capreomycin
capri
capric
capricious
capricolum
capricornutum
caprie
caprine
capripneumoniae
capripoxvirus
caproate
caproic
caprolactam
caproni
caprylate
caprylic
capsaicin
capsaicin-
capsaicin-evoked
capsaicin-induced
capsaicin-insensitive
capsaicinoid
capsaicin-pretreated
capsaicin-sensitive
capsaicin-treated
capsazepine
capsici
capsicum
capsid
capsid-like
capsomer
capsomeres
capsula
capsular
capsulata
capsulate
capsulated
capsulation
capsulatum
capsulatus
capsule
capsulectomy
capsule-deficient
capsule-like
capsules
capsulitis
capsulodesis
capsulolabral
capsuloligamentous
capsulorhexis
capsulorrhaphy
capsulorrhexis
capsulotomies
capsulotomy
capsure
captafol
captain
captan
captation
captive
captive-bred
captivity
captopril
captopril-induced
captopril-treated
capture
captured
capture-recapture
captures
capturing
capuchin
capucinus
ca-pump
caput
capybara
capz
car
car1
cara
carab
carabelli
carabid
carabidae
caracas
caramel
carapace
carassius
carausius
caraway
carazolol
carb
carbachol
carbachol-
carbachol-contracted
carbachol-evoked
carbachol-induced
carbacholine
carbachol-mediated
carbachol-stimulated
carbacyclin
carbadox
carbamate
carbamates
carbamazepine
carbamazepine-10,11-epoxide
carbamazepine-induced
carbamic
carbamide
carbamoyl
carbamoylated
carbamoylating
carbamoylation
carbamoylcholine
carbamoylphosphate
carbamoyl-phosphate
carbamoyltransferase
carbamyl
carbamylated
carbamylation
carbamylcholine
carbamylcholine-induced
carbamylphosphate
carbanion
carbapenem
carbapenemase
carbapenemases
carbapenem-hydrolyzing
carbapenem-resistant
carbaprostacyclin
carbaryl
carbazole
carbazoles
carbendazim
carbene
carbenes
carbenicillin
carbenoid
carbenoxolone
carbetocin
carbicarb
carbide
carbides
carbidopa
carbidopa-levodopa
carbidopa/levodopa
carbimazole
carbimide
carbinol
carbinolamine
carbo
carboanhydrase
carbocation
carbocromen
carbocyanine
carbocycles
carbocyclic
carbocysteine
carbodiimide
carbodiimides
carbofuran
carbogen
carbohydr
carbohydrase
carbohydrases
carbohydrate
carbohydrate-
carbohydrate-based
carbohydrate-binding
carbohydrate-containing
carbohydrate-deficient
carbohydrate-dependent
carbohydrate-electrolyte
carbohydrate-free
carbohydrate-induced
carbohydrate-mediated
carbohydrate-protein
carbohydrate-recognition
carbohydrate-rich
carbohydrates
carbohydrate-specific
carbomedic
carbomer
carbon
carbon-
carbon-11
carbon-13
carbon-14
carbonaceous
carbonarius
carbonate
carbonated
carbonates
carbonation
carbon-based
carbon-carbon
carbon-centered
carbon-centred
carbon-coated
carbon_dioxide
carbon-dioxide
carbon-fiber
carbon-hydrogen
carbonic
carbon-ion
carbonium
carbonization
carbonized
carbon-limited
carbonmonoxy
carbonmonoxyhemoglobin
carbon-nitrogen
carbonum
carbonyl
carbonylated
carbonylation
carbonylcyanide
carboplatin
carboplatin-based
carboplatin-induced
carboplatin/paclitaxel
carboplatinum
carbopol
carboquone
carborane
carbosulfan
carbovir
carbowax
carboxamide
carboxamides
carboxy
carboxy-
carboxyatractylate
carboxyatractyloside
carboxyfluorescein
carboxyhaemoglobin
carboxyhemoglobin
carboxykinase
carboxyl
carboxyl-
carboxylase
carboxylase-oxygenase
carboxylase/oxygenase
carboxylases
carboxylate
carboxylated
carboxylates
carboxylation
carboxylester
carboxylesterase
carboxylesterases
carboxylic
carboxylmethylation
carboxyl-terminal
carboxyl-terminally
carboxyl-terminus
carboxyltransferase
carboxy-lyase
carboxymethyl
carboxymethylated
carboxymethylation
carboxymethylcellulase
carboxymethylcellulose
carboxymethyl-cellulose
carboxymethyllysine
carboxypeptidase
carboxypeptidases
carboxy-ptio
carboxyterminal
carboxy-terminal
carboxy-terminally
carboxy-termini
carboxyterminus
carboxy-terminus
carbromal
carbuterol
carcase
carcases
carcass
carcasses
carcharhinus
carcinine
carcinoembryonic
carcino-embryonic
carcinogen
carcinogen-dna
carcinogenesis
carcinogenetic
carcinogenic
carcinogenicity
carcinogen-induced
carcinogen-metabolizing
carcinogen-treated
carcinoid
carcinologic
carcinoma
carcinoma--a
carcinoma-associated
carcinoma-bearing
carcinoma_cell
carcinoma-derived
carcinoma-in-situ
carcinoma&quot
carcinoma-related
carcinomas
carcinomata
carcinomatosa
carcinomatosis
carcinomatous
carcinosarcoma
carcinosarcomas
carcinosis
carcinostatic
carcinus
card
card15
card15/nod2
cardamom
cardboard
cardenolide
cardenolides
cardia
cardiac
cardiaca
cardiac_arrest
cardiac-gated
cardiac_output
cardiac-related
cardiac-specific
cardiac_surgery
cardiac-type
cardiacum
cardial
cardiff
cardinal
cardio
cardio-
cardioacceleration
cardioaccelerator
cardioacceleratory
cardioactive
cardioangiography
cardiobacterium
cardioblast
cardiocirculatory
cardio-circulatory
cardiocyte
cardiocytes
cardiodepressant
cardiodepression
cardiodepressive
cardiodynamic
cardioembolic
cardioembolism
cardioexcitatory
cardiogenesis
cardiogenic
cardiogram
cardiograph
cardiographic
cardiography
cardiohemodynamic
cardioinhibitory
cardiolipin
cardiología
cardiologic
cardiological
cardiologist
cardiology
cardiology/american
cardiomegaly
cardiomyoblast
cardiomyocyte
cardiomyocytes
cardiomyocytic
cardiomyogenesis
cardiomyogenic
cardiomyopathic
cardiomyopathies
cardiomyopathy
cardiomyoplasty
cardiomyotomy
cardiopathic
cardiopathies
cardiopathy
cardiophrenic
cardioplegia
cardioplegic
cardioprotection
cardioprotective
cardio-protective
cardiopulmonary
cardio-pulmonary
cardiopulmonary_bypass
cardiorenal
cardiorespiratory
cardio-respiratory
cardiosclerosis
cardioseal
cardioselective
cardioselectivity
cardiosurgery
cardiosurgical
cardiothoracic
cardio-thoracic
cardiotocogram
cardiotocograph
cardiotocographic
cardiotocography
cardiotomy
cardiotonic
cardiotoxic
cardiotoxicity
cardiotoxin
cardiotrophin-1
cardiotropic
cardiovagal
cardiovasc
cardiovascular
cardio-vascular
cardiovascular_disease
cardiovascular_diseases
cardiovascular-related
cardiovascular_risk
cardioventilatory
cardioversion
cardioverted
cardioverter
cardioverter-defibrillator
cardioverter/defibrillator
cardiovirus
carditis
cardosin
care
'care
care--a
care-associated
care-based
carebastine
cared
career
careful
carefully
caregiver
care-giver
caregiving
care-giving
ca-release
careless
carelessness
care_patient
ca-repeat
care_provider
care,&quot
care.&quot
care&quot
care&quot;
carer
care-related
cares
care-seeking
caret
caretaker
caretaking
care--the
caretta
care_unit
carex
carey
carfentanil
carg
cargo
cargoes
cargos
caribbean
caribou
carica
caricature
caricatures
caries
caries-active
caries-affected
caries-free
caries-like
caries-preventive
caries-susceptible
carina
carinal
carinata
carinatum
carinatus
caring
carinii
cariogenic
cariogenicity
cariostatic
carious
cariporide
carisolv
carisoprodol
carl
carlavirus
carlen
carlo
carlos
carlsberg
carlsbergensis
carlson
c-arm
carm1
carma1
carmeda
carmel
carmine
carminic
carminomycin
carmofur
carmustine
carnation
carnea
carneau
carnegie
carney
carnifex
carnitine
carnitine-dependent
carnitines
carnivora
carnivore
carnivores
carnivorous
carnobacterium
carnosic
carnosinase
carnosine
carnosol
carnosus
carnoy
carob
carol
caroli
carolina
carolinensis
carota
carotene
carotenes
carotenogenesis
carotenogenic
carotenoid
carotid
carotid_artery
carotid-cardiac
carotid-cavernous
carotid-femoral
carotid-jugular
carotid-ophthalmic
carotid-subclavian
carotis
carotovora
caroverine
carp
carpal
carpathian
carpectomy
carpel
carpenter
carpentier
carpentier-edward
carperitide
carpet
carpeted
carpeting
carpi
carpio
carpocapsae
carpodacus
carpometacarpal
carprofen
carpus
carr
carrageenan
carrageenan-induced
carrageenan-treated
carrageenin
carrageenin-induced
carrel
carriage
carried
carried-out
carrier
carrier-free
carrier-mediated
carrier-primed
carriership
carrier-specific
carries
carrion
carroll
carrot
carr-purcell-meiboom-gill
carry
carrying
carryover
carry-over
carson
carstair
cart
cartagena
carteolol
carter
carterae
carteri
cartesian
carthamus
cartilage
cartilage-bone
cartilage-derived
cartilage-hair
cartilage-like
cartilagenous
cartilages
cartilage-specific
cartilaginous
carto
cartographic
cartography
carton
cartoon
cartridge
cartridges
cartwheel
carumonam
caruncle
caruncles
caruncular
carvacrol
carve
carved
carvedilol
carve-out
carver
carving
carvone
caryophyllene
caryospora
caryotype
cas
casa
casablanca
casamino
cascade
cascaded
cascades
cascading
caseating
caseation
case-based
case-by-case
case-cohort
case-control
case/control
case-controlled
case-crossover
case-fatality
case-finding
case-histories
case-history
casei
casein
caseinase
caseinate
casein-based
casein-fed
casein-induced
casein/kg
caseinolytic
caseload
case-load
case_management
case-management
case-matched
casemix
case-mix
caseness
case-note
casenotes
case-notes
ca-sensitive
case-only
caseosa
caseous
case-parent
case-patient
case&quot
case-record
case-referent
case_report
case-report
'cases
cases/100
cases/1000
cases/100,000
cases.abstract
case-series
case-specific
cases&quot
case-study
cases/year
casework
caseworker
casey
cash
cashew
cashier
cashmere
casi
casimir
casing
casino
casitone
cask
caski
casl
casm
casmc
caso4
caso4:dy
casodex
casp
casp3
casp8
caspar
caspase
caspase-1
caspase-10
caspase-11
caspase-12
caspase-14
caspase-2
caspase-3
caspase-3-dependent
caspase-3-like
caspase-3-mediated
caspase-6
caspase-7
caspase-8
caspase-9
caspase-activated
caspase-cleaved
caspase-dependent
caspase-independent
caspase-like
caspase-mediated
caspases
caspases-3
caspases-8
caspat
casper
caspian
caspica
caspius
caspofungin
caspr
casr
cass
cassava
casscf
casseliflavus
cassette
cassettes
cassia
cassini
c-associated
casson
cast
castability
castable
castanea
castaneum
castaneus
castanospermine
caste
casted
cast/ei
castellani
castellanii
caster
castes
castilla
casting
castle
castleman
castor
castrate
castrated
castrates
castration
castration-induced
castro
casual
casually
casualties
casualty
casuarina
casuistic
casuistry
cat
cat1
cat-1
cat2
cat-2
cat3
cat-301
cat-86
cata
catabolic
catabolised
catabolism
catabolite
catabolites
catabolize
catabolized
catabolizes
catabolizing
catagen
catalan
catalase
catalase-deficient
catalase-negative
catalase-peroxidase
catalase-peroxidases
catalase-positive
catalases
catalatic
catalepsy
cataleptic
cataleptogenic
catalog
cataloged
cataloging
catalogue
catalogued
catalogues
cataloguing
catalonia
catalonian
catalpol
catalyse
catalysed
catalyses
catalysing
catalysis
catalyst
catalytic
catalytical
catalytically
catalytic-site
catalyze
catalyzed
catalyzes
catalyzing
catamenial
catamnesis
catamnestic
catania
cataplexy
cataract
cataracta
cataractogenesis
cataractogenic
cataractous
catarina
catarrh
catarrhal
catarrhalis
catarrhine
catarrhines
catarrhini
catastrophe
catastrophes
catastrophic
catastrophizing
catatonia
catatonic
catb
catch
catcher
catches
catching
catchment
catch-up
catd
catechin
+-catechin
catechol
catecholamine
catecholamine-containing
catecholamine-induced
catecholamine-mediated
catecholamine-producing
catecholaminergic
catecholamines
catecholamine-secreting
catecholamine-sensitive
catecholamine-stimulated
catecholamine-synthesizing
catecholate
catecholestrogen
catecholic
catechol-o-methyl
catechol-o-methyltransferase
catechu
catego
categoric
categorical
categorically
categories
categorisation
categorise
categorised
categorising
categorization
categorize
categorized
categorizes
categorizing
category
category-specific
catenane
catenanes
catenated
catenation
catenin
cater
catering
caterpillar
catesbeiana
catestatin
catfish
catfishes
catgut
cath
catha
cath.a
catharanthus
catharsis
cathartic
cath-d
cathelicidin
cathepsin
cathepsin-b
cathepsin-d
catherine
catherization
cathet
catheter
catheter-associated
catheter-based
catheter-day
catheter-directed
catheter-free
catheter-induced
catheterisation
catheterised
catheterism
catheterizable
catheterization
catheterize
catheterized
catheterizing
catheter-related
catheter-tip
cathexis
cathinone
cathodal
cathode
cathode-ray
cathodes
cathodic
cathodoluminescence
catholic
catholyte
cati
cation
cation-
cation-anion
cation-binding
cation-dependent
cation-exchange
cation-exchanger
cation-free
cationic
cation-independent
cation-induced
cationization
cationized
cation-pi
cation-selective
catl
catla
c-atom
catostomus
catr
ca-treated
cat-scratch
catt
catta
cattail
cattell
catterall
cattle
cattleya
catus
cau
caucasian
caucasian-american
caucasoid
caucasus
cauda
caudad
caudae
caudal
caudalis
caudally
caudalmost
caudata
caudate
caudate-putamen
caudate/putamen
caudatoputamen
caudatum
caudatus
caudocranial
caudodorsal
caudolateral
caudomedial
caudoputamen
caudorostral
caudoventral
caught
cauliflower
cauliflower-like
caulinodan
caulk
caulleryi
caulobacter
ca-uptake
causal
causalgia
causality
causally
causation
causative
cause
cause-and-effect
caused
cause_death
cause-effect
cause-of-death
causes
cause-specific
causing
caustic
cauterization
cauterized
cautery
caution
cautionary
cautioned
cautious
cautiously
cav
cav1
cav-1
cav1.2
cav1.3
cav2
cav-2
cav2.1
cav2.2
cav2.3
cav3
cav-3
cav3.1
cav3.2
cava
cavae
caval
cavalier
cavalieri
cavb
cavd
cave
caveat
cavefish
caveolae
caveolae-like
caveolar
caveolin
caveolin-1
caveolin-2
caveolin-3
caveolin-rich
cavern
cavernoma
cavernomas
cavernosa
cavernosal
cavernosography
cavernosometry
cavernosum
cavernous
caves
cavh
cavhd
cavia
caviae
cavinton
cavit
cavitand
cavitary
cavitated
cavitating
cavitation
cavitational
cavities
cavitron
cavity
cavity-based
cavm
ca-vo2
cavoatrial
cavography
cavopulmonary
cavo-pulmonary
cavosurface
cavotricuspid
cavovarus
cavum
cavus
caw
cax
cax1
c-axis
cayetanensis
cayo
caz
cb
c-b
c.b
cb-
cb1
cb-1
cb1-/-
cb1093
cb11
cb-153
cb154
cb-154
c.b-17
cb1954
cb1r
cb2
cb3
cb3717
cb4
cb5
cb6
cb6f1
cba
cba/ca
cba/caj
cba/h
cba/j
cba/lac
cba/n
c-band
c-banded
c-banding
cbas
cbavd
cbb
cbb3
cbbl
cbbr
cbc
cbcl
cbct
cbd
cbdc
cbdca
cbde
cbdl
cbe
cbeta
c-beta
cbf
cbf1
cbf2
cbf3
cbf-a
cbfa1
cbfa1/runx2
cbfa2
cbfb
cbfbeta
cbfv
cbg
cbgd
cbh
cbh1
cbhi
cbi
cb-ir
cbl
cbla
cbl-b
cbm
cbmc
cbmn
cbn
cbo
cbos
cbp
cbp1
cbp2
cbp35
cbpa
cbpc
cbpp
cbp/p300
cbpr
cbr
cbsa
cbsm
cbt
cbv
cbx
cbz
cbze
cbz-e
cc
c=c
c-c
c/c
c.c
cc1
cc10
+-cc-1065
cc-1065
cc14
cc16
cc2
cc3
cc49
cc5
cc50
cc531
cca
cca1
cca-adding
ccaat
ccaat-binding
ccaat-box
ccaat/enhancer
ccaat/enhancer-binding
ccab
cca-imt
ccam
c-cam
c-cam1
ccap
c-cap
ccas
ccat
c-catalyzed
cca-treated
ccb
ccbf
c-cbl
ccc
cccdna
ccch
cc-chemokine
cc-chemokines
cccp
ccct
ccd
ccda
ccdb
ccd-based
ccdpk
cce
ccee
c-cell
ccf
ccg
ccgg
cch
c-chain
cchb
cchc
cchd
cchf
cchfv
cch-induced
cch-stimulated
cci
cci-779
ccis
ccj
cck
cck-
cck1
cck2
cck2r
cck-33
cck4
cck-4
cck-58
cck8
cck-8
cck-8-induced
cck-8s
cck-8-stimulated
ccka
cck-a
cckar
cck-ar
cckb
cck-b
cck-b/gastrin
cckb/gastrin
cckbr
cck-br
cc/kg
cck-induced
cck-ir
cck-li
cck-like
cck-op
cck-pz
cck-receptor
cck-stimulated
ccl
ccl1
ccl11
ccl17
ccl18
ccl19
ccl2
ccl20
ccl21
ccl22
ccl27
ccl2/mcp-1
ccl3
ccl39
ccl4
ccl4-induced
ccl4-treated
ccl5
ccm
ccm1
ccmc
ccme
cc/min
ccmp
ccmv
ccn
ccn1
ccn2
ccn3
ccnd1
ccnd2
ccnu
cco
c-containing
ccop
c-coupled
ccp
ccp1
ccpa
ccpd
ccpr
ccr
ccr1
ccr10
ccr2
ccr2-/-
ccr2-64i
ccr2b
ccr3
ccr-3
ccr4
ccr4+
ccr4-not
ccr5
ccr-5
ccr5-/-
ccr5+
ccr5delta32
ccr5-delta32
ccr5-tropic
ccr6
ccr7
ccr7-
ccr7+
ccr8
ccr9
ccrc
ccrcc
cc-rcc
ccrf-cem
c-crk
ccrt
ccsdt
ccsk
ccsp
ccss
cct
cctalpha
cctg
cctga
cctr
cctv
ccu
ccug
ccus
ccv
ccw
ccx
cd
c-d
c/d
c.d
cd-
cd+
cd++
cd1
cd-1
cd1+
cd10
cd10-
cd10+
cd100
cd103
cd103+
cd105
cd106
cd10/nep
cd10-positive
cd11
cd117
cd117+
cd11a
cd11a/cd18
cd11b
cd11b-
cd11b+
cd11b/cd18
cd11c
cd11c-
cd11c+
cd11c/cd18
cd11/cd18
cd120a
cd120b
cd122
cd123
cd127
cd13
cd13+
cd133
cd133+
cd134
cd137
cd138
cd14
cd14-
cd14+
cd146
cd147
cd148
cd14+cd16+
cd14-dependent
cd14-positive
cd15
cd15+
cd150
cd151
cd152
cd154
cd155
cd15s
cd16
cd16-
cd16+
cd161
cd163
cd166
cd18
cd18-dependent
cd18-independent
cd19
cd19-
cd19+
cd1a
cd1a-
cd1a+
cd1a-positive
cd1b
cd1c
cd1d
cd1d-/-
cd1d1
cd1d-restricted
cd1-restricted
cd2
cd2-
cd2+
cd20
cd20-
cd20+
cd200
cd200r
cd20-positive
cd21
cd21+
cd22
cd22+
cd23
cd23-
cd23+
cd24
cd25
cd25-
cd25+
cd25+cd4+
cd26
cd27
cd27-
cd27+
cd28
cd28-
cd28-/-
cd28+
cd28-b7
cd28/b7
cd28-deficient
cd28-mediated
cd28re
cd29
cd29+
cd2ap
cd2f1
cd2+-induced
cd2/lfa-3
cd2-mediated
cd3
cd3-
cd3+
cd30
cd30-
cd30+
cd30l
cd30-positive
cd31
cd-31
cd31+
cd31-positive
cd32
cd33
cd33+
cd34
cd-34
cd34-
cd34+
cd-349
cd34+/cd38-
cd34+cd38-
cd34+cd38+
cd34+_cell
cd34-enriched
cd34+lin-
cd34-positive
cd34-selected
cd35
cd36
cd36+
cd37
cd38
cd38-
cd38+
cd39
cd3-associated
cd3/cd28
cd3+/cd4+
cd3+cd4+
cd3+cd4-cd8-
cd3-cd56+
cd3+cd56+
cd3+/cd8+
cd3+cd8+
cd3cn
cd3delta
cd3epsilon
cd3-epsilon
cd3gamma
cd3-gamma
cd3-induced
cd3-mediated
cd3-positive
cd3-tcr
cd3/tcr
cd3/ti
cd3zeta
cd3-zeta
cd4
cd-4
cd4-
cd4-/-
cd4%
cd4+
cd40
cd40-/-
cd40+
cd40-activated
cd40-cd154
cd40-cd40
cd40/cd40
cd40-cd40l
cd40/cd40l
cd40-dependent
cd40-induced
cd40l
cd40l-/-
cd40-ligand
cd40-mediated
cd41
cd41+
cd41a
cd42b
cd43
cd43+
cd437
cd44
cd44+
cd44h
cd44hi
cd44high
cd44-mediated
cd44s
cd44v
cd44v10
cd44v3
cd44v5
cd44v6
cd45
cd45-
cd45+
cd45-deficient
cd45-positive
cd45r
cd45r-
cd45r+
cd45r0
cd45r0+
cd45ra
cd45ra-
cd45ra+
cd45rb
cd45rbhigh
cd45rblow
cd45rc
cd45rc-
cd45rc+
cd45ro
cd45ro-
cd45ro+
cd46
cd47
cd48
cd4-8-
cd4-8+
cd4/8
cd4+8-
cd4+8+
cd49b
cd49d
cd49e
cd49f
cd4-binding
cd4+cd25-
cd4+cd25+
cd4+cd25high
cd4+cd28-
cd4+cd29+
cd4+cd45ra+
cd4+cd45ro+
cd4-/cd8-
cd4-cd8-
cd4-cd8+
cd4:cd8
cd4/cd8
cd4+:cd8+
cd4+/cd8+
cd4+cd8-
cd4+cd8+
cd4_cell
cd4-cell
cd4-deficient
cd4-dependent
cd4-depleted
cd4-expressing
cd4-independent
cd4-induced
cd4-mediated
cd4-negative
cd4-positive
cd4+t
cd4+_t
cd4+-t-cell
cd5
cd5-
cd5+
cd50
cd51
cd52
cd53
cd54
cd55
cd56
cd56-
cd56+
cd56bright
cd56dim
cd56-positive
cd57
cd57-
cd57+
cd58
cd59
cd5-positive
cd6
cd61
cd62
cd62e
cd62l
cd62l-
cd62l+
cd62p
cd63
cd64
cd66
cd66a
cd66b
cd68
cd68+
cd68-positive
cd69
cd69+
cd7
cd7-
cd7+
cd70
cd71
cd71+
cd72
cd73
cd74
cd77
cd79a
cd79b
cd8
cd8-
cd8-/-
cd8+
cd80
cd80+
cd80/cd86
cd81
cd82
cd83
cd83+
cd84
cd86
cd86+
cd87
cd88
cd89
cd8alpha
cd8alpha-
cd8alpha+
cd8alphaalpha
cd8alphabeta
cd8beta
cd8+cd28-
cd8+cd28+
cd8+cd57+
cd8-dependent
cd8-depleted
cd8-mediated
cd8-positive
cd8+t
cd8+_t
cd8+-t-cell
cd9
cd90
cd91
cd94
cd94/nkg2
cd94/nkg2a
cd95
cd95+
cd95/apo-1
cd95/cd95l
cd95/fas
cd95-induced
cd95l
cd95-mediated
cd97
cd98
cd99
cda
cdaa
cdad
cdai
cdas
cdase
cdb
cd-b
cdb3
cd-binding
cdc
cdc10
cdc13
cdc13p
cdc14
cdc15
cdc16
cdc18
cdc2
cdc20
cdc23
cdc24
cdc25
cdc25a
cdc25b
cdc25c
cdc27
cdc28
cdc28p
cdc2-cyclin
cdc2/cyclin
cdc2-like
cdc2-related
cdc34
cdc37
cdc4
cdc42
cdc42h
cdc42p
cdc42/rac
cdc45
cdc48
cdc5
cdc6
cdc6p
cdc7
cdc8
cdc9
cdca
cdce
cdch
cdcl2
cdcl3
cdd
cddo
cddp
c-ddp
cddp-induced
cddp-resistant
cddp-treated
cde
c-deficient
c/deg
cdelta
c-delta
c-dependent
c-depleted
cd-exposed
cdf
cdf1
cdfi
cdg
cd/g
cdg-ia
cdgp
cdh
cdh1
cdh13
cdh23
cdha
cdhp
cdi
c-di-gmp
cdii
cd-induced
cdj
cdk
cdk1
cdk1/cyclin
cdk2
cdk-2
cdk2-cyclin
cdk2/cyclin
cdk4
cdk4/6
cdk5
cdk5/p35
cdk6
cdk7
cdk8
cdk9
cdk-activating
cdk-cyclin
cdk/cyclin
cd/kg
cdki
cdkis
cdkn1a
cdkn1b
cdkn1c
cdkn2
cdkn2a
cdkn2b
cdl
cd/l
cdm
cd/m2
cdmp-1
cd-mpr
cdmt
cd-mt
cdn
cdna
c-dna
cdna-aflp
cdna_clones
cdna-deduced
cdna-derived
cdna-encoded
cdna_encoding
cdna-expressed
cdna_library
cdna-pcr
cdnas
cdna-transfected
cdnb
cdo
c-domain
cdp
cdp571
cdpcholine
cdp-choline
cdp/cut
cdp-diacylglycerol
cdp-diglyceride
cdp-ethanolamine
cdpk
cd-polluted
cdr
cdr1
cdr1p
cdr2
cdr3
cdr3s
cd-rap
cdr-h3
cd-rom
cds1
cdse
cdsn
cdso4
cdss
cdt
%cdt
cdt1
cdta
cdtb
cdtc
cdte
cdtect
cd-treated
cdu
cd-u
cdus
cdv
cdw
cdw75
cdx
cdx1
cdx2
cdx-2
cdyn
cdz
cdzm
ce
c-e
c/e
c.e
c+e
ce1
ce2
ce3
ce3+
cea
ceacam
ceacam1
ceacam6
cea-expressing
cea-like
cea-negative
ceap
cea-positive
cea-producing
ceará
cea-related
ceas
cease
ceased
ceases
ceasing
cea-specific
ceb
cebidae
c/ebp
cebpa
c/ebpalpha
c/ebp-alpha
c/ebpbeta
c/ebp-beta
c/ebpdelta
c/ebpepsilon
cebu
cebus
cec
ceca
cecal
cecectomized
cecl3
cecostomy
cecropia
cecropin
cect
ce-ct
cecum
ced
ced-3
ced-4
ced-9
cedar
cedia
cee
ceeg
cee/mpa
cees
cef
cefaclor
cefadroxil
cefalexin
cefamandole
cefatrizine
cefazedone
cefazolin
cefbuperazone
cefdinir
cefditoren
cefepime
cefetamet
cefixime
cefmenoxime
cefmetazole
cefminox
cefodizime
cefonicid
cefoperazone
cefoperazone-sulbactam
cefoperazone/sulbactam
ceforanide
cefotaxim
cefotaxime
cefotaxime-resistant
cefotetan
cefotiam
cefoxitin
cefozopran
cefpiramide
cefpirome
cefpodoxime
cefprozil
cefroxadine
cefsulodin
ceftazidime
ceftazidime-resistant
cefteram
ceftibuten
ceftiofur
ceftizoxime
ceftriaxon
ceftriaxone
cefuroxim
cefuroxime
cefuzonam
ceg
ceh
cei
ceiling
ceis
ceiv
cej
ce/j
cel
cel1
cel5a
cel7a
cela
celastraceae
celatum
celb
celc
celd
cele
celebrate
celebrated
celebrates
celebrating
celebration
celebrex
celebrities
celebrity
celecoxib
c_elegan
c.elegan
celera
celery
celestial
celestin
celf
celiac
celiac_disease
ce-lif
cel-iii
celioscopic
celioscopy
celiotomy
celiprolol
celisa
c-elisa
celite
cell
'cell
cell-
cell-1
cell-activating
cell_activation
cell_activity
cell-adapted
cell_adhesion
cell-adhesion
cell-adhesive
cell-apc
cellar
cell-associated
cell-attached
cell-attachment
cell-autonomous
cell-autonomously
cell-axon
cell-b
cell-based
cell-binding
cell-biological
cell_bodies
cell-bound
cell-by-cell
cell-cam
cell_carcinoma
cell_carcinomas
cell-cell
cell/cell
cell-conditioned
cell-containing
cell_count
cell_culture
cell-culture
cell_cultures
cell_cycle
cell-cycle
cell-cycle-dependent
cell-cycle-regulated
cell-cycle-related
cell-cycle-specific
cell-damaging
cell_death
cell-death
cell-deficient
cell-density
cell-dependent
cell-depleted
cell-derived
cell_differentiation
cell-directed
cell_division
cell-division
cell-dyn
cell-ecm
cell-enclosed
cell-endothelial
cell-enriched
cell-expressed
cell-extracellular
cell-fate
cellfree
cell-free
cell_growth
cell-growth
cell-impermeable
cell-independent
cell-induced
cell-intrinsic
cell-killing
cell_leukemia
cell-like
cell_line
cell-line
cell-lineage
cell_lines
cell-lines
cell-lymphocyte
cell-matrix
cell-mediated
cell_membrane
cell-membrane
cell_migration
cell/ml
cellobiase
cellobiohydrolase
cellobiohydrolases
cellobiose
cellodextrin
cellogel
celloidin
cell-only
cell-oocyte
cellophane
cellotetraose
cellotriose
cell-penetrating
cell-permeable
cell-permeant
cell-polymer
cell-poor
cell_population
cell-produced
cell_proliferation
cell-proliferation
cell-proliferative
cell&quot
cell-reactive
cell_receptor
cell-related
cell-replacing
cell-restricted
cell-rich
cell-saver
cells_culture
cells_cultured
cell-secreted
cell-seeded
cell-selective
cells_exposed
cells_expressed
cells_expressing
cells_grown
cell-shape
cells_human
cell-signaling
cells_infected
cell-size
cells/microliter
cell-sorting
cell-specific
cell-stimulating
cells_transfected
cells_treated
cell-substrate
cell-substratum
cell_surface
cell-surface
cell-surface-associated
cell_survival
cell-survival
cell-suspension
cells_vitro
cell-t
cell-target
cell-targeted
cell-to-cell
cell-to-substrate
cell_transplantation
cell-tropic
cell_type
cell-type
cell_types
cell-types
cell-type-specific
cellubrevin
cellular
cellularity
cellularization
cellularly
cellulase
cellulases
cellulite
cellulitis
cellulolytic
cellulolyticum
cellulomonas
cellulosa
cellulosae
cellulose
cellulose-based
cellulose-binding
celluloses
cellulosic
cellulosomal
cellulosome
cellulosomes
cellulosum
cellulovoran
cell_viability
cellvibrio
cell_wall
cell-wall
celo
celsior
celsius
celss
celtic
cem
ce-m
cem-c7
cement
cemental
cementation
cement-bone
cemented
cement-free
cementifying
cementing
cementless
cementoblast
cementoblastoma
cementoenamel
cemento-enamel
cementogenesis
cemento-osseous
cemento-ossifying
cement-retained
cementum
cementum-like
cemeteries
cemetery
cemra
ce-mra
ce-mri
cem-ss
cem/vlb100
cemx174
cen
cen3
cena
c-end
cenocepacia
cenozoic
cenp-a
cenp-b
cenp-c
cenp-e
cenp-f
censored
censoring
censorship
census
census-based
censuses
centaur
centaurea
centchroman
centella
centenarian
centenary
centennial
center
center-based
center_dot
centered
center-edge
centering
centerline
center-of-mass
center-of-pressure
centerpiece
center&quot
center-surround
center-to-center
centigrade
centigray
centile
centiles
centimeter
centimetre
centimetres
centimorgan
centipede
centipoise
centocor
centra
central
'central
central-axis
centrale
centralis
centralisation
centralised
centrality
centralization
centralize
centralized
centralizing
centrally
centrally-acting
centrally-mediated
central_nervous
central-nervous-system
central-peripheral
central_role
central-type
centration
centre
centred
centres
centriacinar
centric
centrifugal
centrifugally
centrifugation
centrifuge
centrifuged
centrifuges
centrifuging
centrifugum
centrilobular
centrin
centriolar
centriole
centrioles
centripetal
centripetally
centro
centroacinar
centroblast
centroblastic
centroblastic-centrocytic
centroblastic/centrocytic
centrocyte-like
centrocytes
centrocytic
centroid
centrolateral
centrolobular
centromedial
centromedian
centromere
centromere-associated
centromeres
centromere-specific
centromeric
centronuclear
centroparietal
centro-parietal
centrophenoxine
centrosomal
centrosome
centrosomes
centrosymmetric
centrotemporal
centro-temporal
centrum
centruroides
centuries
century
ceo
ceo2
ceoae
ceoaes
ceop
ceos
ceot
cep
cep-1347
cepa
cepacia
cepaea
ceph
cephacetrile
cephalad
cephalalgia
cephalea
cephalexin
cephalic
cephalin
cephalocaudal
cephalocele
cephaloceles
cephalochordate
cephaloglycin
cephalogram
cephalograph
cephalometric
cephalometrically
cephalometry
cephalopelvic
cephalopod
cephalopoda
cephaloridine
cephalosporin
cephalosporinase
cephalosporinases
cephalosporines
cephalosporin-resistant
cephalosporium
cephalothin
cephalotin
cephalus
cephamycin
cephapirin
cepharanthin
cepharanthine
cephazolin
cephem
cephradine
cepi
cepsilon
c-epsilon
cepstral
cer
cer1
cerad
ceram
ceramco
ceramic
ceramic-on-ceramic
ceramidase
ceramide
ceramide-activated
ceramide-induced
ceramide-mediated
ceramides
ceramometal
cerana
cerastes
ceratitis
ceratocystis
ceratodon
ceratopogonidae
c-erb
c-erba
c-erbb
c-erbb-1
c-erbb2
c-erb-b2
c-erbb-2
c-erbb-2/neu
c-erbb-3
c-erbb-4
cerberus
cercal
cercaria
cercariae
cercarial
cerclage
cercocebus
cercopithecidae
cercopithecine
cercopithecoid
cercopithecus
cercospora
cercosporin
cereal
cereal-based
cereale
cerebella
cerebellar
cerebellectomized
cerebellectomy
cerebelli
cerebellin
cerebellitis
cerebellopontine
cerebello-pontine
cerebellothalamic
cerebellum
cerebra
cerebral
cerebral_arteriovenous
cerebral_artery
cerebral_blood
cerebral_cortex
cerebralis
cerebrally
cerebral-palsied
cerebri
cerebriform
cerebritis
cerebro
cerebrocortical
cerebro-hepato-renal
cerebrolysin
cerebromicrovascular
cerebroprotective
cerebroside
cerebrosides
cerebrospinal
cerebro-spinal
cerebrospinal_fluid
cerebrospinal-fluid
cerebrotendinous
cerebrovascular
cerebro-vascular
cerebrovasculature
cerebrovasodilation
cerebroventricle
cerebroventricular
cerebrum
cerec
ceremonies
ceremony
cerenkov
cereport
cereulide
cereus
cerevisae
cerevisiae
ceric
ceriodaphnia
cerium
cerivastatin
cermet
cern
ceroid
ceroid-lipofuscinoses
ceroid-lipofuscinosis
cerrado
cerro
cerrobend
cert
certainly
certainty
certificate
certificates
certification
certified
certify
certifying
certitude
certoparin
cerulea
cerulein
cerulein-induced
cerulenin
ceruletide
ceruleus
ceruloplasmin
cerumen
ceruminous
cervi
cervical
cervical_cancer
cervicalis
cervically
cervical_spine
cervical-vaginal
cervices
cervicis
cervicitis
cervicobrachial
cervicocephalic
cervicofacial
cervico-facial
cervicogenic
cervicography
cervicomediastinal
cervico-mediastinal
cervicomedullary
cervico-ocular
cervicothoracic
cervico-thoracic
cervicotomy
cervicovaginal
cervico-vaginal
cervid
cervidae
cervine
cervix
cervus
ces
ces2
cesa
cesarean
cesarean_section
cesarian
cesd
ces-d
cesium
cesium-137
cess
cessation
cest
cestoda
cestode
cestodes
cet
c-et
ceta
cetacea
cetacean
cetiedil
cetirizine
cetp
cetraxate
cetrimide
cetrorelix
cetus
cetuximab
cetyl
cetylpyridinium
cetyltrimethylammonium
ceu
ceus
cev
cex
ceylanicum
cez
cf
c-f
c/f
c.f
cf0
cf1
cf-1
cf2
cf-252
cf3
cf4
cf-9
cfa
c-factor
cfa/i
cfa/ii
cfa-induced
cfas
cfa-treated
cfb
cfc
cfc-bdp
cfc-free
cfd
cfda
cfdn
cfe
cfeom
c-fes
cff
cfg
c-fgr
cfh
cfi
cfia
c-fiber
c-fiber-evoked
c-fibre
c-fibres
cfix
cfl
cflip
c-flip
c-flipl
cflp
cfm
c-fm
cfn
cfo
cfoi
cfos
c-fos
c-fos/c-jun
c-fos-ir
c-fos-like
c-fos-positive
cfp
c-fp
cfp-10
cfpac-1
cfpd
cfpm
cfpz
cfq
cfr
c-fragment
cfrd
cf-related
cfse
cft
cft073
cftm-pi
cftr
cftr-/-
cftr-mediated
cfu
c.f.u
cfu/100
cfuc
cfu-c
cfu/cm2
cfue
cfu-e
cfu-f
cfu-g
cfu/g
cfu-gemm
cfu-gm
cfu-gm/kg
cfu-l
cfu-m
cfu/m3
cfu-meg
cfu-mix
cfu-mk
cfu/ml
cfus
cfu-s
cfv
cfvr
cfw
cfx
cfy
cfz
cg
c-g
c-->g
c:g
c/g
c.g
cg1
cg2
cg4
cg-4
cga
cgamma
c-gamma
cgamma1
c-gamma1
cgamma2
cgas
cgb
cgbeta
cgc
cgcg
cgd
cge
cgf
cgg
cggn
cgh
cgi
cgi-i
cgi-pde
cgis
cgi-s
cgk
cgki
cgl
c-glycoside
c-glycosides
c-glycosyl
cgm
cgmp
c-gmp
cgmp-
cgmp-activated
cgmp-binding
cgmp-dependent
cgmp-gated
cgmp-independent
cgmp-induced
cgmp-inhibited
cgmp-mediated
cgmp-pde
cgmp-phosphodiesterase
cgmp-specific
cgmp-stimulated
cgn
cgnrh-i
cgnrh-ii
cgp
cgp12177
cgp-12177
cgp35348
cgp42112
cgp42112a
cgpx
cgr
c-group
cgrp
cgrp-
cgrp1
cgrp-8-37
cgrp8-37
cgrp-containing
cgrpi
cgrp-i
cgrp-immunoreactive
cgrp-induced
cgrp-ir
cgrp-li
cgrp-like
cgrp-positive
cgs21680
cgt
cgtase
cgtx
cgu
cgvhd
cgy
cgy/day
cgy/h
cgy/min
ch
c-h
c/h
c.h
ch1
ch11
ch-11
ch12
ch12.lx
ch14.18
ch2
-ch2-
ch2cl2
ch2o
ch2oh
ch3
-ch3
ch34
ch3br
ch3cl
ch3cn
ch3coo-
ch3cooh
ch3hg
ch3hg+
ch3hgcl
ch3i
ch3oh
ch3sh
ch4
ch5
ch50
cha
cha0
chabaudi
chac
chacma
chaco
chad
chaetomium
chaetopterus
chaetotaxy
chaff
chaffeensis
chagas
chagasi
chagasic
chai
chain
chain-2
chain-binding
chain-breaking
chain-containing
chain-deficient
chained
chaining
chain-length
chain-like
chain-melting
chain_reaction
chain-reaction
chain-related
chain-shortened
chain-specific
chain-terminating
chain-termination
chair
chaired
chairman
chairmen
chairperson
chairside
chalazia
chalazion
chalcides
chalcogen
chalcogenide
chalcone
chalcones
chalk
chalkley
chalky
challenge
challenged
challenge-exposed
challenge-induced
challenger
challenges
challenging
challis
chalmer
chalone
chalones
chamaecyparis
chamber
chamber-associated
chambered
chamberlain
chamber-specific
chameleon
chamfer
chamois
chamomile
chamomilla
chamorro
champ
champagne
champion
championed
championship
champus
chan
chance
chance-corrected
chances
chancre
chancroid
chandelier
chandigarh
chandipura
chandler
chang
changbai
change
changeability
changeable
change.abstract
changed
changeover
change-over
change-point
change&quot
changer
changes.abstract
changeux
changing
changsha
channa
channel
channel-blocking
channel-dependent
channeled
channel-forming
channel-independent
channeling
channelled
channel-like
channelling
channel-mediated
channelopathies
channelopathy
channel-opening
chao
chaos
chaotic
chaotropes
chaotropic
chap
chaparral
chapel
chaperon
chaperone
chaperone-like
chaperone-mediated
chaperones
chaperonin
chaperoning
chaplain
chaplaincy
chapman
chapter
chaq
char
chara
characean
characidae
character
characterisation
characterise
characterised
characterises
characterising
characteristic
characteristical
characteristically
characterization
characterize
characterized
characterizes
characterizing
characterological
charantia
c-ha-ras
c-ha-ras-1
charcoal
charcoal-stripped
charcoal-treated
charcot
charcot-leyden
charcot-marie-tooth
chard
chardonnay
charge
charge-charge
charge-coupled
charged
charge-density
charge-dependent
charged-particle
charges
charge-separated
charge-transfer
charging
charing
charisma
charismatic
charitable
charité
charities
charity
charles
charleston
charlotte
charlson
charm
charmm
charnley
charolais
charon
charr
charred
charring
chart
chartarum
charted
charter
charting
charybdotoxin
charybdotoxin-sensitive
chas
chase
chased
chasing
chasm
chasmagnathus
chat
chat-immunoreactive
chat-ir
chat-positive
chattering
chauvoei
chb
ch-b
chbf
chc
ch-c
chca
chcl3
chd
chd1
chdf
c-hdl
che
che2
chea
cheap
cheaper
cheapest
cheaply
cheat
cheater
cheating
cheb
chebula
chec
check
checked
checker
checkerboard
checking
checklist
check-list
checklist-90
checklist-90-revised
checklist-revised
checkpoint
checkup
check-up
ched
cheddar
chediak-higashi
chédiak-higashi
cheek
cheese
cheeses
cheetah
chef
chei
cheilectomy
cheilitis
cheiloplasty
cheiro-oral
cheis
chek2
chel
chelatable
chelatase
chelate
chelated
chelates
chelating
chelation
chelator
chelerythrine
chelex
chelex-100
chelidonium
c-helix
chelonae
chelonei
chelonia
chelonian
chelsea
chelydra
chem
chemical
'chemical
chemical-
chemical_constituent
chemical-cured
chemical-induced
chemical-ionization
chemically
chemically-defined
chemically-induced
chemical-physical
chemical-shift
chemical-specific
chemiluminescence
chemiluminescent
chemiluminometric
chemiosmotic
chemisorbed
chemisorption
chemist
chemistries
chemistry
chemo
chemo-
chemoarchitecture
chemoattract
chemoattractant
chemo-attractant
chemoattractant-induced
chemoattractant-stimulated
chemoattraction
chemoattractive
chemoautotrophic
chemoconvulsant
chemodectoma
chemodectomas
chemodenervated
chemodenervation
chemoembolisation
chemoembolization
chemo-embolization
chemoendocrine
chemo-endocrine
chemoenzymatic
chemo-enzymatic
chemohormonal
chemohyperthermia
chemoimmunotherapy
chemo-immunotherapy
chemoinvasion
chemokine
chemokine-induced
chemokine-mediated
chemokines
chemokinesis
chemokinetic
chemolithoautotrophic
chemolithotrophic
chemoluminescence
chemolysis
chemomechanical
chemo-mechanical
chemometric
chemonaive
chemonucleolysis
chemopreventative
chemoprevention
chemopreventive
chemoprophylactic
chemoprophylaxis
chemoprotection
chemoprotective
chemoradiation
chemo-radiation
chemoradiotherapy
chemo-radiotherapy
chemo/radiotherapy
chemoreception
chemoreceptive
chemoreceptor
chemoreduction
chemoreflex
chemoreflexes
chemorefractory
chemorepellent
chemoresistance
chemoresistant
chemoselective
chemoselectivity
chemosensitive
chemosensitivities
chemosensitivity
chemosensitization
chemosensitizer
chemosensitizing
chemosensor
chemosensory
chemosignal
chemosis
chemostat
chemosurgery
chemotactic
chemotactically
chemotaxin
chemotaxis
chemotaxonomic
chemotaxonomy
chemother
chemotherapeutic
chemotherapeutical
chemotherapeutically
chemotherapies
chemotherapy
chemotherapy-
chemotherapy-associated
chemotherapy-induced
chemotherapy-naive
chemotherapy-naïve
chemotherapy-refractory
chemotherapy-related
chemotherapy-resistant
chemotherapy-sensitive
chemotherapy-treated
chemotoxicity
chemotropic
chemotype
chemotypes
chem_phy
chemstrip
chen
cheng
chengdu
chennai
chenodeoxycholate
chenodeoxycholic
chenopodiaceae
chenopodium
cheop
cheopis
chep
c/hepatitis
chequerboard
cher
cherax
cherished
chernobyl
cherokee
cherries
cherry
cherry-red
chert
cherubism
ches
chesapeake
cheshire
chess
chest
chester
chestnut
chest_pain
chest-tube
chest_wall
chest-wall
c-heterochromatin
cheung
chevron
chew
chewable
chewed
chewer
chewing
chewing-gum
chey
cheyne-stokes
chez
chf
chfr
chg
chh
chi
chi1
chi2
chi2=
chi21
chi2-test
chia
chiang
chiapas
chiari
chiasm
chiasma
chiasmal
chiasmata
chiasmatic
chib
chiba
chic
chicago
chick
chickadees
chick-embryo
chicken
chickenpox
chickpea
chickpeas
chicory
chief
chiefly
chif
chifn-gamma
chigger
chihuahua
chik
chikungunya
chilaiditi
chilblain
child
child-
child/adolescent
childbearing
child-bearing
childbirth
childbirth_group
childcare
child-care
child-centered
child_health
childhood
childhood-onset
childless
childlessness
child-parent
child-pugh
child&quot
childrearing
child-rearing
child-related
children
children--a
children.abstract
children_adolescent
children/adolescent
children&quot
children-revised
child-reported
child-resistant
child-turcotte-pugh
child-year
chile
chilean
chilense
chilensis
chili
chill
chilled
chiller
chilli
chilling
chilo
chim
chimaera
chimaeras
chimaeric
chimaerism
chimera
chimeras
chimeric
chimerical
chimerism
chimney
chimp
chimpanzee
chimpanzees
chin
china
chinchilla
chinchillas
chinense
chinensis
chinese
chinese-american
chinese_hamster
chinese-hamster
chinook
chip
chip28
chip-based
chipmunk
chipping
chir
chiral
chiralcel
chirality
chirally
chiralpak
chirobiotic
chiron
chironex
chironomid
chironomidae
chironomus
chiropractic
chiropractor
chiroptera
chiroptical
chirp
chirped
chirurgical
chirurgie
chis
chisel
chi-square
chi-squared
chit
chitin
chitinase
chitinases
chitin-binding
chitin-containing
chitinolytic
chitinous
chitobiase
chitobiose
chiton
chitooligosaccharides
chitosan
chitosanase
chitosan-based
chitosan-coated
chitotriose
chitotriosidase
chiu
chk
chk1
chk2
chl
chl1
chla
chlamy
chlamydia
chlamydiaceae
chlamydiae
chlamydia-infected
chlamydial
chlamydiales
chlamydia-negative
chlamydia-positive
chlamydia-specific
chlamydiazyme
chlamydiosis
chlamydomonas
chlamydophila
chlamydospore
chlamydospores
chlb
chld
chloracne
chloral
chloralkali
chloralose
chloralose-anaesthetized
chloralose-anesthetized
chloralose-urethane
chlorambucil
chloramine
chloramines
chloramine-t
chloramphenicol
chloramphenicol-resistant
chloramphenicol-treated
chlorate
chlorazepate
chlordane
chlordanes
chlordecone
chlordiazepoxide
chlordimeform
chlorella
chlorethylclonidine
chlorfenapyr
chlorfenvinphos
chlorhexidine
chlorhydrate
chloride
chloride-
chloride-bicarbonate
chloride/bicarbonate
chloride-containing
chloride-dependent
chloride-free
chloride-induced
chlorides
chloride-sensitive
chloride-treated
chlorimipramine
chlorin
chlorinated
chlorinating
chlorination
chlorine
chlorines
chlorisondamine
chlorite
chlormadinone
chlormethiazole
chlormezanone
chloro
chloro-
chloroacetaldehyde
chloroacetanilide
chloroacetate
chloroacetic
chloroacetyl
chloroaluminum
chloroaromatic
chlorobenzene
chlorobenzenes
chlorobiphenyl
chlorobium
chlorobutanol
chlorocatechol
chlorocresol
chloroethyl
chloroethylating
chloroethylclonidine
chloroethylnitrosourea
chloroethylnitrosoureas
chloroflexus
chlorofluorocarbon
chloroform
chloroformate
chloroform-induced
chloroform-methanol
chloroform:methanol
chloroform/methanol
chloroform-soluble
chlorogenic
chlorohydrin
chloroma
chloromethane
chloromethyl
chloromethylketone
chloroperoxidase
chlorophenol
chlorophenoxy
chlorophyceae
chlorophyll
chlorophyll-a
chlorophyllase
chlorophyll-binding
chlorophyllide
chlorophyllin
chlorophyll-protein
chlorophyta
chloropicrin
chloroplast
chloroplast-encoded
chloroplastic
chloroprene
chloroprocaine
chloropromazine
chloroquine
chloroquine-induced
chloroquine-resistant
chloroquine-sensitive
chloroquine-susceptible
chloroquine-treated
chlororaphis
chlorosis
chlorosome
chlorosomes
chlorotetracycline
chlorothalonil
chlorothiazide
chlorotic
chlorozotocin
chlorpheniramine
chlorphentermine
chlorproguanil
chlorpromazine
chlorpromazine-induced
chlorpropamide
chlorprothixene
chlorpyrifos
chlorpyrifos-methyl
chlorsulfuron
chlortetracycline
chlorthalidone
chlorzoxazone
chm
chm-i
chn
cho
c-h.o
c-h...o
cho1
choanae
choanal
cho-cell
chocolate
chocolates
cho/cr
cho/hgprt
choi
choice
choice&quot
choices
choir
cho-k1
choke
choked
choking
chol
chol-1
cholangiocarcinoma
cholangiocarcinomas
cholangiocellular
cholangiocyte
cholangiocytes
cholangiofibrosis
cholangiogram
cholangiographic
cholangiography
cholangiohepatitis
cholangiojejunostomy
cholangiopancreaticography
cholangiopancreatogram
cholangiopancreatography
cholangio-pancreatography
cholangiopathy
cholangioscopic
cholangioscopy
cholangitis
cholate
cholecalciferol
cholecystectomies
cholecystectomized
cholecystectomy
cholecystic
cholecystitis
cholecystoduodenal
cholecystogram
cholecystographic
cholecystography
cholecystojejunostomy
cholecystokinin
cholecystokinin-
cholecystokinin-8
cholecystokinin-a
cholecystokinin-b
cholecystokinin-induced
cholecystokinin-like
cholecystokinin-octapeptide
cholecystokinin-pancreozymin
cholecystokinin-stimulated
cholecystolithiasis
cholecystostomy
choledochal
choledochocele
choledochocholedochostomy
choledochoduodenal
choledochoduodenostomy
choledochojejunostomy
choledocholithiasis
choledocholithotomy
choledochoscope
choledochoscopic
choledochoscopy
choledochotomy
choledochus
cholelithiasis
cholephilic
cholera
cholerae
choleraesuis
choleragen
choleragenoid
cholera-like
choleratoxin
choleresis
choleretic
cholescintigraphy
cholestane
cholestanol
cholestasis
cholestatic
cholesteatoma
cholesteatomas
cholesteatomatous
cholesteric
cholesterin
cholesterogenesis
cholesterogenic
cholesterol
cholesterol-
cholesterolaemia
cholesterol-binding
cholesterol-containing
cholesterol-dependent
cholesterol-depleted
cholesterolemia
cholesterolemic
cholesterol-enriched
cholesterol-fed
cholesterol-free
cholesterol/hdl
cholesterol/hdl-cholesterol
cholesterol/high-density
cholesterol-independent
cholesterol-induced
cholesterol-loaded
cholesterol-lowering
cholesterolosis
cholesterol-phospholipid
cholesterol:phospholipid
cholesterol/phospholipid
cholesterol-poor
cholesterol-rich
cholesterol-supplemented
cholesterol-to-phospholipid
cholesteryl
cholestyramine
cholic
choline
choline-
choline+
choline-binding
choline-containing
choline/creatine
choline-deficient
choline-devoid
cholinephosphate
cholinephosphotransferase
cholinergic
cholinergically
cholines
cholinesterase
cholinesterases
choline-supplemented
cholinoceptive
cholinoceptor
cholinolytic
cholinomimetic
cholinoreceptor
cholylglycine
cholyltaurine
chondral
chondrichthyan
chondrichthyes
chondrite
chondrites
chondritis
chondroblast
chondroblastic
chondroblastoma
chondroblastomas
chondrocalcinosis
chondroclast
chondrocranium
chondrocyte
chondrocyte-like
chondrocytes
chondrocyte-specific
chondrocytic
chondrodysplasia
chondrodysplasias
chondrodystrophic
chondrogenesis
chondrogenic
chondroid
chondroitin
chondroitin-4-sulfate
chondroitin-4-sulphate
chondroitin-6-sulfate
chondroitin-6-sulphate
chondroitinase
chondroitinases
chondroitin/dermatan
chondrolysis
chondroma
chondromalacia
chondromas
chondromatosis
chondromatous
chondromyxoid
chondron
chondro-osseous
chondropathy
chondroplasty
chondroprogenitor
chondroprotective
chondrosarcoma
chondrosarcomas
chondrosarcomatous
chongqing
choose
chooses
choosing
chop
chopart
chopped
chopper
chopping
chopstick
chord
chorda
chordae
chordal
chordata
chordate
chordates
chordee
chordin
chordoid
chordoma
chordomas
chordotonal
chorea
chorea-acanthocytosis
choreatic
choreic
choreiform
choreoathetoid
choreoathetosis
chores
chorioallantoic
chorio-allantoic
chorioallantois
chorioamnion
chorioamnionitis
chorioamniotic
chorioangioma
chorioangiomas
choriocapillaries
choriocapillaris
choriocapillary
choriocarcinoma
choriocarcinomas
choriocarcinomatous
choriodecidua
choriodecidual
choriogonadotropin
choriomeningitis
chorion
chorionic
chorionicity
chorioretinal
chorioretinitis
chorioretinopathy
chorismate
choristoma
choristomas
choristoneura
choroid
choroidal
choroidea
choroideremia
choroiditis
choroidopathy
chorus
chose
chosen
choto-san
chou
chou-fasman
chow
chow-fed
chox
chp
chpg
c-h...pi
chplus
chpp
chq
chr
c-h-ras
chrc5
chrebp
chris
christ
christchurch
christensen
christi
christian
christianity
christiansen
christie
christmas
christopher
chrna4
chrna7
chroma
chromaffin
chromagar
chromagen
chromameter
chroman
chromanol
chromate
chromated
chromate-induced
chromates
chromatic
chromatically
chromaticities
chromaticity
chromatid
chromatid-type
chromatin
chromatin-associated
chromatin-binding
chromatin-bound
chromatine
chromatin-mediated
chromatin-modifying
chromatin-remodeling
chromatium
chromatofocusing
chromatogr
chromatogram
chromatograph
chromatographed
chromatographic
chromatographical
chromatographically
chromatographic-mass
chromatographic/mass
chromatographic-tandem
chromatographies
chromatograph-mass
chromatograph/mass
chromatography
chromatography-atmospheric
chromatography/atmospheric
chromatography-based
chromatography-electrochemical
chromatography-electron
chromatography/electron
chromatography-electrospray
chromatography/electrospray
chromatography-flame
chromatography-ion
chromatography-mass
chromatography--mass
chromatography/mass
chromatography-negative
chromatography/negative
chromatography-olfactometry
chromatography-purified
chromatography-tandem
chromatography/tandem
chromatoid
chromatolysis
chromatolytic
chromatophore
chromatophores
chrome
chromic
chromite
chromium
chromium-51
chromiumiii
chromium-induced
chromium-release
chromiumv
chromiumvi
chromo
chromobacterium
chromoblastomycosis
chromocenter
chromocentres
chromodomain
chromoendoscopy
chromofuscus
chromogen
chromogenes
chromogenic
chromogranin
chromogranin-a
chromomere
chromomeres
chromomycin
chromomycosis
chromone
chromones
chromopertubation
chromophilic
chromophobe
chromophobic
chromophore
chromophores
chromophoric
chromoplast
chromoprotein
chromosomal
chromosomally
chromosome
chromosome-encoded
chromosome-linked
chromosome-mediated
chromosome-negative
chromosome-positive
chromosomes
chromosome-sized
chromosome-specific
chromosome-type
chromosomic
chromosorb
chromotest
chromotography
chromotropic
chronaxie
chronbach
chronic
'chronic
chronica
chronical
chronically
chronic_hepatitis
chronicity
chronicle
chronicled
chronicles
chronic_pain
chronic-phase
chronic-progressive
chronic_renal
chronicum
chronicus
chronification
chronoamperometric
chronoamperometry
chronobiologic
chronobiological
chronobiology
chronogram
chronologic
chronological
chronologically
chronology
chronometric
chronometry
chronomodulated
chronopharmacokinetic
chronopharmacological
chronopharmacology
chronotherapeutic
chronotherapy
chronotropic
chronotropism
chronotropy
chroococcum
chrpe
chrysanthemi
chrysanthemum
chrysarobin
chrysemy
chrysene
chryseobacterium
chrysin
chrysogenum
chrysomallus
chrysomelidae
chrysomya
chrysop
chrysophanol
chrysosporium
chrysotherapy
chrysotile
chs1
chs2
chs3
chs3p
chsa
chse-214
ch-sepharose
chsp60
cht
cht1
chtx
chu
chuan
chuanxiong
chub
chuck
chukar
chukchi
chukotka
chulalongkorn
chum
chun
chung
chunk
chunking
church
church-based
churches
churchill
churg
churg-strauss
chv
chw
chx
chx10
chyle
chyli
chylomicron
chylomicronemia
chylomicron-like
chylopericardium
chyloperitoneum
chylothorax
chylous
chyluria
chymase
chymase-positive
chymases
chyme
chymopapain
chymosin
chymostatin
chymotrypsin
chymotrypsin-like
chymotrypsinogen
chymotrypsin-treated
chymotryptic
chytrid
ci
c-i
c.i
c.i.
ci=
ci-
ci-1033
ci2
ci-628
ci857
ci-921
ci-930
ci95
ci95%
ci-960
ci-976
ci-977
ci-980
ci-988
cia
ciaglia
ciap
ciap1
c-iap1
ciap-1
ciap2
c-iap2
ciap-2
cib
ciba
cibacron
ciba-geigy
cibd
cibenzoline
cibis
cic
cicada
cicadas
cicam-1
cicaprost
cicatrical
cicatrices
cicatricial
cicatrisation
cicatrix
cicatrization
cicatrizing
cicer
cichlasoma
cichlid
cichlidae
cichorium
ciclazindol
ciclesonide
cicletanine
ciclopirox
ciclopiroxolamine
ciclosporin
ciclosporine
cicr
cicu
cid
cidal
cider
cidex
cidi
cidnp
cidofovir
cidp
cidr
cie
cief
cielab
ciep
cif
cifn
cig
cigar
cigarette
cigarettes
cigarettes/day
cigarette_smoking
cigarette-smoking
ciglitazone
ciguatera
ciguatoxin
cih
cii
c-ii
ciii
c-iii
cii-specific
ciita
cik
cil
cilastatin
cilazapril
cilazaprilat
cilexetil
cilia
ciliaris
ciliary
ciliata
ciliate
ciliated
ciliates
ciliation
ciliochoroidal
ciliogenesis
ciliophora
cilioretinal
ciliostasis
cilium
cilnidipine
cilofungin
cilomilast
cilostamide
cilostazol
cim
cimaterol
cimetidine
cimetidine-induced
cimetidine-treated
cimetropium
cimex
cimf
cimicifuga
ci/mmol
cimp
ci-mpr
cimt
cin
cin1
cin2
cin3
cin85
cina
cinacalcet
cinaedi
cinahl
cinanserin
cinc
cinc-1
cinc-2
cinc/gro
cinchocaine
cinchona
cinchonidine
cinchonine
cincinnati
cind
c-independent
c-index
c-induced
cine
cineangiocardiography
cineangiogram
cineangiographic
cineangiography
cinefilm
cinefluoroscopy
cinema
cinematic
cinematographic
cinematography
cinemicrography
cine-mr
cine-mri
cineole
cineradiographic
cineradiography
cinerea
cinereum
cinereus
cineventriculography
cingular
cingulate
cinguli
cingulin
cingulotomy
cingulum
cinnabar
cinnabarinus
cinnamaldehyde
cinnamate
cinnamic
cinnamomi
cinnamomin
cinnamomum
cinnamon
cinnamonensis
cinnamoyl
cinnamyl
cinnarizine
cinoxacin
cinv
cio
ciona
cip
cip1
cipa
cipc
cip/kip
cipro
ciprofibrate
ciprofloxacin
ciprofloxacine
ciprofloxacin-resistant
ciprofloxacin-susceptible
ciprofloxacin-treated
ciq
cir
ciramadol
cirazoline
circ
circa
circadian
circannual
circaseptan
circe
circinelloides
circle
circled
circles
circling
circovirus
circoviruses
circuit
circuitries
circuitry
circulan
circular
circular_dichroism
circular-dichroism
circularity
circularization
circularized
circularly
circulate
circulated
circulates
circulating
circulation
circulatory
circulus
circumcincta
circumcised
circumcision
circumference
circumferences
circumferential
circumferentially
circumflex
circumnutation
circumoral
circumoval
circumplex
circumpolar
circumpulpal
circumscribed
circumscribing
circumscript
circumscripta
circumscription
circumscriptum
circumsporozoite
circumstance
circumstances
circumstantial
circumstellar
circumvallate
circumvent
circumvented
circumventing
circumvention
circumventricular
circus
cirp
cirrhoses
cirrhosis
cirrhotic
cirrus
cirsoid
cis
cis-
cis-12
cis-9
cis-9,tran
cis-aconitate
cis-acting
cis-active
cisapride
cisatracurium
cisc
cis,cis-muconate
cisd
cis-dce
cis-ddp
cis-diammine
cis-diamminedichloroplatinum
cis-diamminedichloroplatinumii
cis-dichlorodiammine
cis-dichlorodiammineplatinum
cis-dichlorodiammineplatinumii
cis-diol
cis-dominant
cis-element
cis-flupenthixol
cis-golgi
cish
cis-inhibited
cis-isomer
cism
cis-parinaric
cisplatin
cis-platin
cisplatin-
cisplatin-based
cisplatin-containing
cisplatin-damaged
cisplatin-dna
cisplatin/etoposide
cisplatin-induced
cisplatin-modified
cisplatin-refractory
cisplatin-resistant
cisplatin-sensitive
cisplatin-treated
cisplatinum
cis-platinum
cis-pt
cis-ptii
cis-r
cis-regulatory
ciss
cis-splicing
cis-stilbene
cis-syn
cistanche
cistern
cisterna
cisternae
cisternal
cisternogram
cisternography
cis-tran
cis,tran
cis/tran
cistron
cistus
cis-uca
cis-unsaturated
cis-urocanic
cis-vaccenic
cit
citalopram
citation
citb
cite
cited
cited2
citellus
cites
citicoline
cities
citing
citizen
citizenship
citp
citraconic
citral
citrate
citrated
citrate-phosphate-dextrose
citrate-resistant
citrates
citratus
citri
citric
citrifolia
citrin
citrinin
citrinum
citrobacter
citron
citronellol
citrovorum
citrullinaemia
citrullinated
citrullination
citrulline
citrullinemia
citrullus
citrus
city
citywide
ciu
ciudad
civ
c-iv
civd
civet
civic
civil
civilian
civilisation
civilization
civilized
cj
c.j
cjd
cjun
c-jun
c-jun/ap-1
c-jun/c-fos
c-jun-n-terminal
ck
ck-/-
ck+
ck1
ck-1
ck13
ck14
ck17
ck18
ck-18
ck19
ck-19
ck2
ck-2
ck20
ck-20
ck2alpha
ck2beta
ck5
ck5/6
ck7
ck-7
ck8
ckb
ck-b
ckbb
ck-bb
ckc
ckd
ckg
c/kg
cki
ckiepsilon
ckii
ck-ii
c-kinase
c-ki-ras
ckis
c-kit
c-kit+
c-kit-positive
ckm
ck-m
ckmb
ck-mb
ckmm
ck-mm
ck-positive
ckr
c-k-ras
cks1
cl
c-l
c/l
c.l
cl-
cl1
cl-1
cl100
cl2
cl-2
cl-20
cl-2b
cl2mbp
cl2mdp
cl3
cl-43
cl-4b
cl-6b
cla
cl-a
cla+
cla-1
cla4
clad
cladding
clade
clades
cladistic
cladocera
cladoceran
cladogenesis
cladogram
cladonia
cladophialophora
cladosporioides
cladosporium
cladribine
clai
claim
claimant
claimed
claiming
claisen
clam
clamitan
clamp
clamped
clamping
clamshell
clan
clandestine
clap
clara
clare
clare-bishop
clarias
clarification
clarified
clarifier
clarifies
clarify
clarifying
clarion
clarithromycin
clarithromycin-resistant
clarity
clark
clarke
clarki
clarkii
clarkson
clark-type
clarridgeiae
clas
clash
clashes
clasp
claspin
clasping
class
class-1
classed
classes
class_i
class-i
classic
'classic
classical
'classical
classically
classifiable
classification
classificatory
classified
classifier
classifies
classify
classifying
class_ii
class-ii
class-iii
classmate
classmates
classroom
classroom-based
class-specific
class-switch
clastogen
clastogenesis
clastogenic
clastogenicity
clathrate
clathrin
clathrin-associated
clathrin-coated
clathrin-dependent
clathrin-independent
clathrin-mediated
claude
claudicant
claudication
claudin
claudin-1
claudin-2
claudin-3
claudin-4
claudin-5
claus
clause
clauses
clauss
claustral
claustrophobia
claustrophobic
claustrum
clavata
clavatus
clavibacter
clavicep
clavicle
clavicles
clavicula
clavicular
clavipes
clavulanate
clavulanic
clavuligerus
claw
clawed
clay
clayey
clayton
clb
clb2
clb5
clbp
clc
clc-0
clc-1
clc-2
clc-3
clc-5
clca
cl--channel
clc-k1
clc-k2
clcn5
cl/cp
clcr
cld
cldc
cl-dependent
cl--dependent
cldl
c-ldl
cldm
cle
clean
'clean
clean-contaminated
cleaned
cleaned-up
cleaner
cleaning
cleanliness
cleanly
cleanse
cleansed
cleanser
cleansing
cleanup
clean-up
clear
clearance
clearances
clear-cell
clearcut
clear-cut
cleared
clearer
clearest
clearfil
clearing
clearinghouse
clearly
clearview
cleavability
cleavable
cleavage
cleavage-arrested
cleavages
cleavage-stage
cleave
cleaved
cleaves
cleaving
clebopride
cleft
clefting
cleidocranial
cleland
clemastine
clematis
clement
clenbuterol
clench
clenched
clenching
clentiazem
clergy
clerical
clerk
clerkship
clermont-ferrand
clerodane
clethrionomy
cleveland
clevelandii
clever
clevidipine
clexane
clf
cl/f
clfa
cl/fr
cl-free
cl--free
clg
clh
cl-hco3
cl--hco3-
cl-/hco-3
cl-/hco3-
cl/hco3
cli
cl-i
clia
cl-ib-meca
clic
click
click-evoked
clicking
client
client-centered
client-centred
clientele
client-owned
client-server
client/server
cliff
clifford
clifton
c-like
climacteric
climacterium
climate
climates
climatic
climatological
climatotherapy
climax
climb
climbed
climber
climbing
clin
clinac
clinafloxacin
clinal
clindamycin
cline
clines
cling
clinging
clinic
clinica
clínica
clinical
'clinical
clinical_characteristic
clinical-chemical
clinical_data
clinical-epidemiological
clinical_features
clinical-grade
clinical_laboratory
clinical-laboratory
clinically
clinically_relevant
clinically-relevant
clinical_manifestation
clinical_outcome
clinical_outcomes
clinical-pathologic
clinical-pathological
clinical_practice
clinical_presentation
clinical-radiological
clinical_sign
clinical_significance
clinical_studies
clinical_symptom
clinicaltrial
clinical_trial
clínicas
clinic-based
clinician
clinician-administered
clinician-educator
clinician-patient
clinician-rated
clinico
clinico-anatomical
clinico-biochemical
clinico-biological
clinico-chemical
clinico-diagnostic
clinico-epidemiologic
clinico-epidemiological
clinico-experimental
clinico-functional
clinico-immunological
clinico-laboratory
clinico-morphologic
clinicomorphological
clinico-morphological
clinicopathologic
clinico-pathologic
clinicopathological
clinico-pathological
clinicopathologically
clinicopathology
clinicoradiologic
clinicoradiological
clinico-radiological
clinico-roentgenological
clinico-statistical
clinic-referred
clinimetric
clinique
clinitest
c-linked
clinodactyly
clinoid
clinoptilolite
clinorotation
clinostat
clint
clinton
clione
clioquinol
clip
clip-170
clipped
clipper
clipping
clique
cliques
clitoral
clitoris
clitoromegaly
clival
clivus
clk
clk-1
cll
cll/sll
clm
cln
cln1
cln2
cln3
cln5
cln6
cln8
clnd
clnr
clo
cl-o
clo2
clo4
clo4-
cloaca
cloacae
cloacal
cloacin
cloacogenic
clobazam
c-lobe
clobenpropit
clobetasol
clobetasone
clocinnamox
clock
clock-controlled
clock-like
clockwise
clockwork
clodronate
clofarabine
clofazimine
clofelin
clofibrate
clofibrate-induced
clofibrate-treated
clofibric
clofilium
clog
clogged
clogging
clogp
cl-/oh-
clomethiazole
clomid
clomiphene
clomiphene-resistant
clomipramine
clon
clonable
clonal
clonality
clonally
clonazepam
clone
cloned
clones
clone-specific
clonic
clonic-tonic
clonidine
clonidine-induced
clonidine-treated
cloning
cloninger
clonogen
clonogenic
clonogenicity
clonorchiasis
clonorchis
clonotype
clonotypes
clonotypic
clontech
clonus
c-loop
clopamide
clopenthixol
clophen
clopidogrel
clopidol
cloprostenol
clorazepate
clorgyline
cloricromene
clorobiocin
clorsulon
clos
closantel
close
closed
'closed
closed-
closed-angle
closed-chest
closed-circuit
closed-circular
closed-class
closed-ended
closed-eye
closed-form
closed-head
closed-loop
closed-set
closed-shell
closed-state
closed-system
closed-time
closed-tube
closely
closely-related
closeness
close-packed
closer
close-range
closes
closest
closet
close-up
closing
closterovirus
clostridia
clostridial
clostridium
clostripain
closure
closures
clot
clot-bound
clotest
clo-test
cloth
clothed
clothes
clothing
clotiazepam
clotrimazole
clottable
clotted
clotting
cloud
clouded
cloudiness
clouding
cloudman
cloudy
clove
clover
cloverleaf
cloves
cloward
cloxacillin
cloz
clozapine
clozapine-induced
clozapine-treated
cloze
clp
cl/p
clpa
clpap
clpb
clpc
clpg
clp-induced
clpm
clpp
clpx
clpxp
clq
clr
clsc
clse
cl--selective
clsi
clsm
clt
cltot
clu
club
clubbed
clubbing
clubfeet
clubfoot
club-shaped
clue
clues
clump
clumped
clumping
clumsiness
clumsy
clupea
clustal
clustalw
cluster
clustered
clusterin
clustering
cluster-randomized
clutch
clutches
clutter
cluttered
clv
clv1
clv3
clx
clya
clyde
clz
cm
c-m
c/m
c.m
cm-
cm.
cm1
cm-1
cm2
cm-2
cm2/m2
cm2/s
cm2/sec
cm3
cm-3
cm3/g
cm3/s
cm4
cm5
cm-5
cma
cma3
cmab
cmac
c-maf
cmai
cmap
cmas
cmax
cmax/mic
cmb
cmc
cmcase
cm-cellulose
cmct
cmd
cmd1
cmdb
cmdh
cme
c-mean
cmec
c-mediated
cmep
c-met
c-met/hgf
cmf
cmfp
cmfvp
cmg
cmh
cm/h
cmh2o
cmh2o-1
cmh2o.l-1.s
cmhc
cmhn
cmi
cmin
c/min
cm-induced
cmj
cmk
cml
cml-bc
cml-cp
cmm
cm/m2
cmmc
cm/min
cmml
cmmol
cmn
cmnx
cmo
cmoat
cmos
c-mos
cmp
cmpa
cmpd
cmpf
cm-pf
cmpi
cmp-kdo
c-mpl
cmp-n-acetylneuraminic
cmp-nana
cmp-neu5ac
cmp-neuac
cmp-sialic
cmr
cmrglc
cmrglu
cmri
cmrl
cmro2
cm/s
cm.s-1
cm/s2
cm/sec
cm/second
cm-sephadex
cm-sepharose
cmt
cmt1
cmt1a
cmt1a-rep
cmt1b
cmt2
cmt-3
cmtc
cmtx
cmu
cmut
cmv
cmv-associated
cmv-dna
cmv-induced
cmv-infected
cmv-negative
cmv-positive
cmvr
cmv-related
cmv-seronegative
cmv-seropositive
cmv-specific
cmw
cmx
cm/y
cmy-2
c-myb
cmybp-c
cmyc
c-myc
c-myc-induced
cm/year
cm/yr
cmz
cn
c=n
c-n
c:n
c/n
cn-
cn0
cn1
cn2
cna
cnap
cnas
cnb
cnbp
cnbr
cnbr-activated
cnc
cncp
cnd
cne
cne1
cne2
cne-2
cnemidophorus
c-neu
cnf
cnf1
cnf2
cng
cnh
cni
cn-i
cni-1493
cnic
cnidaria
cnidarian
cnidium
cnis
cnl
cnm
cnn
cno
cnos
cnp
cnpase
cnqx
cnr
c-n-ras
cnrz
c.n.s
cnsld
cnss
cnt
cnt1
cnt2
cntf
cntfr
cntfralpha
cnu
c-nucleoside
c-nucleosides
cnv
cnvm
cnx
co
c=o
c-o
c.o
co-
co.
co++
co1
co17-1a
co2
co2-
co2+
co2-dependent
co2-enriched
co2-free
co2-hco3-
co2/hco3-
co2-induced
co2-laser
co2/o2
co2-reactivity
co2-sensitive
co3
co32-
co60
co-60
coa
co-a
coacervate
coacervates
coacervation
coach
coached
coaches
coaching
coa:cholesterol
coactivated
co-activated
coactivation
co-activation
coactivator
co-activator
coactivator-1
coad
coadaptation
coaddition
co-addition
coa-dependent
coadjuvant
coadministered
co-administered
coadministration
co-administration
coadsorption
coag
coagglutination
co-agglutination
coaggregate
coaggregated
coaggregates
coaggregation
co-aggregation
coagonist
co-agonist
coaguchek
coagula
coagulability
coagulan
coagulant
coagulase
coagulase-negative
coagulase-positive
coagulate
coagulated
coagulating
coagulation
coagulation-fibrinolysis
coagulation/fibrinolysis
coagulative
coagulator
coagulatory
coagulogen
coagulometer
coagulopathic
coagulopathies
coagulopathy
coagulum
coa-independent
coal
coalesce
coalesced
coalescence
coalescent
coalescing
coal-fired
coalition
coal-tar
co-amoxiclav
coamplification
co-amplification
coamplified
co-amplified
coancestry
coapplication
co-application
coapplied
co-applied
coaptation
coapted
coarctation
coarcted
coarse
coarse-grained
coarsely
coarseness
coarsening
coarser
coarticulation
coarticulatory
coas
coash
coassemble
co-assemble
coassembly
co-assembly
coast
coastal
coaster
coasting
coastline
coat
coated
coating
coatomer
coat&quot
coa-transferase
coauthor
co-author
coaxial
co-axial
coaxially
cob
coba
cobalamin
cobalamin-binding
cobalamin-dependent
cobalt
cobalt-60
cobalt-chrome
cobalt-chromium
cobaltii
cobaltiii
cobalt-induced
cobaltous
cobalt-substituted
cobas
cobb
cobblestone
cobblestone-like
cobe
cobf
cobialamin
cobiialamin
cobinamide
co-binding
cobitis
coblation
co-bound
cobra
cobrotoxin
coc
co-c
coca
coca-cola
cocaethylene
cocaine
--cocaine
cocaine-
cocaine-abusing
cocaine-associated
cocaine-dependent
cocaine-exposed
cocaine-induced
cocaine-like
cocaine-maintained
cocaine-paired
cocaine-positive
cocaine-related
cocaine-seeking
cocaine-sensitive
cocaine-treated
cocaine-using
co-capping
cocarcinogen
co-carcinogen
cocarcinogenic
co-carcinogenic
cocatalyst
cocb
coccal
cocci
coccidia
coccidial
coccidian
coccidioidal
coccidioides
coccidioidin
coccidioidomycosis
coccidiosis
coccidiostat
coccidium
coccineus
coccobacilli
coccobacillus
coccoid
coccus
coccygeal
coccygodynia
coccyx
coch
cochaperone
co-chaperone
cochaperones
co-chaperones
co-chaperonin
cochin
cochinchinensis
cochineal
cochlea
cochleae
cochlear
cochlear-implant
cochleas
cochleostomy
cochleovestibular
cochleo-vestibular
cochliobolus
cochliomyia
cochran
cochran-armitage
cochrane_controlled
cochrane_library
cochrane_pregnancy
cochran-mantel-haenszel
cochromatographed
co-chromatographed
cochromatography
co-chromatography
co-circulating
cock
cockatiel
cockayne
cockcroft
cockcroft-gault
cocker
cockerel
cockett
cockeysville
cockle
cockles
cockpit
cockroach
cockroaches
cockroft-gault
cocksfoot
cocktail
cocl2
cocm
cocoa
cocontraction
co-contraction
coconut
cocoon
cocos
cocr
co-cr
cocrmo
co-cr-mo
co-cross-linking
cocrystal
co-crystal
cocrystallization
co-crystallization
cocrystallized
co-crystallized
cocultivated
co-cultivated
cocultivation
co-cultivation
coculture
co-culture
cocultured
co-cultured
cocultures
co-cultures
coculturing
co-culturing
cod
coda
codcr
code
codebook
coded
codeine
codeinone
codelivery
co-delivery
codependency
codependent
co-dependent
code&quot
coder
co-dergocrine
codes
codex
codfish
codh
codification
codified
codifies
codify
codifying
coding
coding_region
coding-region
codistributed
co-distributed
codistribution
co-distribution
codling
cod-liver
codman
codominant
co-dominant
codominantly
codon
codon-anticodon
codon-optimized
cody
coe
coecum
coefficient
co-efficient
coelacanth
coelectrophoresis
coelenterate
coelenterates
coelenterazine
coeliac
coelicolor
coelioscopy
coelom
coelomic
coelomocytes
coelute
co-elute
coeluted
co-eluted
coelutes
coeluting
co-eluting
coelution
co-elution
co-encapsulated
coenophialum
coenzyme
co-enzyme
coenzyme-a
coenzyme-binding
coenzymes
coerced
coercion
coercive
coeruleoalba
coeruleus
coeruloplasmin
coevolution
co-evolution
coevolutionary
co-evolutionary
coevolved
co-evolved
coevolving
coexist
co-exist
coexisted
co-existed
coexistence
co-existence
coexistent
co-existent
coexisting
co-existing
co-exposed
coexposure
co-exposure
coexpress
co-express
coexpressed
co-expressed
coexpresses
coexpressing
co-expressing
coexpression
co-expression
coextensive
co-extracted
cof
cofacial
cofactor
co-factor
cofactor-binding
cofactor-dependent
cofactor-independent
co-fed
coffea
coffee
coffees
coffin
coffin-lowry
cofilin
coformycin
cofractionate
cofractionated
cog
coga
cogan
cogent
cogn
cognate
cognates
cognition
cognition-enhancing
cognitive
'cognitive
cognitive-affective
cognitive-behavior
cognitive-behavioral
cognitive-behaviour
cognitive-behavioural
cognitive_impairment
cognitively
cognitive-motor
cognitive-perceptual
cognizance
cognizant
cograft
co-graft
cogwheel
coh
cohabitant
cohabitation
cohabited
cohabiting
cohb
co-hb
cohen
cohen-mansfield
cohere
coherence
coherences
coherency
coherent
coherently
cohesin
cohesion
cohesive
cohesiveness
cohn
cohnii
coho
cohort
cohorting
cohosh
coi
coi1
coii
coiii
coii-substituted
coil
coiled
coiled-coil
coilin
coiling
coimbra
coimmobilized
co-immobilized
coimmunization
co-immunization
coimmunoprecipitate
co-immunoprecipitate
coimmunoprecipitated
co-immunoprecipitated
coimmunoprecipitates
co-immunoprecipitates
coimmunoprecipitation
co-immunoprecipitation
coin
coincide
coincided
coincidence
coincidences
coincident
coincidental
coincidentally
coincidently
coincides
coinciding
coincubated
co-incubated
coincubation
co-incubation
co-induced
coinduction
co-induction
coined
coinfected
co-infected
coinfecting
coinfection
co-infection
coinfused
co-infused
coinfusion
co-infusion
coinheritance
co-inheritance
coinjected
co-injected
coinjection
co-injection
coinoculated
co-inoculated
coinoculation
co-inoculation
coinsurance
cointegrate
cointegrates
cointegration
co-intervention
co-ion
coisogenic
co-isolated
coital
coitum
coitus
coix
coke
coke-oven
coking
col
col-0
col1
col-1
col10a1
col11a1
col11a2
col17a1
col1a1
col1a2
col2a1
col-3
col3a1
col4a3
col4a4
col4a5
col4a6
col5a1
col6a1
col7a1
cola
colaizzi
colanic
colcemid
colchicine
colchicine-binding
colchicine-induced
colchicine-resistant
colchicine-treated
colchicus
cold
'cold
cold-
cold-acclimated
cold-acclimation
cold-active
cold-adapted
cold-blooded
colder
coldest
cold-exposed
cold-induced
cold-inducible
cold-insoluble
cold-knife
cold-labile
coldness
cold-preserved
cold-pressor
cold-reactive
cold-regulated
cold-responsive
cold-restraint
cold-sensitive
cold-shock
cold-smoked
cold-stable
cold-storage
cold-stored
cold-stress
cold-stressed
cold-treated
cold-water
cole
cole1
cole1-type
cole-cole
colectomies
colectomized
colectomy
coleman
coleoptera
coleopteran
coleoptile
coleoptiles
colesevelam
colestipol
coleus
colforsin
colgate
coli
colia1
colib
colibacillosis
colib-p9
colic
colicin
colicinogenic
colicky
coli-derived
coli-expressed
coliform
coligand
coligation
co-ligation
coli-induced
colin
colinear
co-linear
colinearity
colinus
coli_o157:h7
colipase
coliphage
coliphages
colisa
colistin
colitic
colitis
colitis-associated
coll
collaborate
collaborated
collaborates
collaborating
collaboration
collaborative
collaboratively
collaboratives
collaborator
collage
collagen
collagen-
collagenase
collagenase-1
collagenase-3
collagenase-digested
collagenase-digestible
collagenase-dispersed
collagenase/gelatinase
collagenase-induced
collagenase-isolated
collagenases
collagenase-sensitive
collagenase-treated
collagen-based
collagen-binding
collagen-coated
collagen-containing
collagen-degrading
collagen-glycosaminoglycan
collagenic
collagen-impregnated
collagen-induced
collagenization
collagen-like
collagenolysis
collagenolytic
collagenoses
collagenosis
collagenous
collagen-producing
collagen-related
collagen-rich
collagen-specific
collagen-stimulated
collagen-tailed
collagen-vascular
collapse
collapsed
collapses
collapsibility
collapsible
collapsin
collapsin-1
collapsing
collar
collard
collared
collarless
collate
collated
collateral
collateral-ca1
collateral-commissural
collateral/commissural
collateral-dependent
collateralization
collateralized
collaterally
collating
collation
colleague
colleagues
collect
collected
collectin
collecting
collection
collection/extraction
collective
collectively
collectives
collectivism
collector
college
college-age
college-aged
college-educated
colleges
collegial
collegiality
collegiate
collegium
collembola
collembolan
colles
colletotrichum
colli
collicular
colliculi
colliculus
collide
collided
collider
colliding
collie
collier
colliery
collies
collimated
collimation
collimator
collin
collinear
collinearity
collis
collision
collisional
collisionally
collision-induced
collisionless
collis-nissen
collocated
collocation
collodion
colloid
colloidal
colloid-osmotic
colloquium
collum
collusion
colo
colo201
colo205
colo-205
colo320
coloanal
colo-anal
coloboma
colobomas
colobomata
colobomatous
colobus
colocalisation
co-localisation
colocalised
co-localised
colocalization
co-localization
colocalize
co-localize
colocalized
co-localized
colocalizes
co-localizes
colocalizing
co-localizing
co-located
colocystoplasty
cologne
colombia
colombian
colombo
colominic
colon
colon-26
colon_cancer
colon-cancer
colon-carcinoma
colonial
colonic
colonies
colonisation
colonise
colonised
colonising
colonist
colonization
colonize
colonized
colonizer
colonizes
colonizing
colonocyte
colonocytes
colonography
colonopathy
colonoscope
colonoscopes
colonoscopic
colonoscopically
colonoscopies
colonoscopist
colonoscopy
colon-rectum
colon/rectum
colon-specific
colony
colony-formation
colony-forming
colony-stimulating
colony-stimulating_factor
colopathy
colophony
coloplasty
color
colorado
colorant
coloration
color-coded
color_doppler
color-doppler
colorectal
colo-rectal
colorectal_cancer
colorectum
colored
color-flow
colorful
colorimeter
colorimetric
colorimetrically
colorimetry
coloring
colorless
color-naming
color-opponent
color-vision
color-word
coloscopy
colossal
colostomies
colostomized
colostomy
colostral
colostrum
colostrum-deprived
colostrum-fed
colotomy
colour
colouration
colour-coded
colour-doppler
coloured
colour-flow
colourimetric
colouring
colourless
colovesical
colpitis
colpocleisis
colpopexy
colporrhaphy
colposcope
colposcopic
colposcopically
colposcopist
colposcopy
colpostat
colposuspension
colpotomy
colq
colt
colubrid
colubriformis
columba
columbae
columbia
columbiae
columbian
columbianus
columbia-presbyterian
columbus
columella
columellar
column
columnar
columnare
columnaris
columnar-lined
column-purified
column-switching
colv
com
coma
comamonas
co-management
comas
comatose
comb
combat
combatant
combating
combative
combat-related
combatting
combi
combination
combinational
combination-sensitive
combination_therapy
combinative
combinatorial
combinatorially
combinatory
combine
combined
combined-modality
combines
combing
combining
combitube
combo
combretastatin
combretum
combusted
combustible
combustion
combustor
comc
comeback
comedication
co-medication
comedo
comedonal
comedones
comes
comet
cometabolic
cometabolism
cometary
comfa
comfort
comfortable
comfortably
comforting
comic
comigrate
co-migrate
comigrated
co-migrated
comigrates
co-migrates
comigrating
co-migrating
comigration
co-migration
coming
comitant
comitantes
comitogenic
co-mitogenic
comk
comm
comma
command
commanded
commander
commanding
comma-shaped
commelina
commence
commenced
commencement
commences
commencing
commend
commendable
commended
commensal
commensurate
commensurately
comment
commentaries
commentary
commentator
commented
commenting
commerce
commercial
commercialisation
commercialization
commercialized
commercially
commercially_available
commercially-available
commerical
commersoni
commingled
commingling
comminuted
comminution
commiphora
commission
commissioned
commissioner
commissioning
commissura
commissural
commissural/associational
commissure
commissures
commissurotomy
commit
commitment
committed
committee
committees
committing
commodification
commodities
commodity
common
'common
commonalities
commonality
commoner
commonest
commonly
commonly-used
commonplace
commonsense
common-sense
common-source
commonwealth
commotio
commun
communal
commune
communes
communicable
communicantes
communicate
communicated
communicates
communicating
communication
communicative
communicator
communion
communis
communist
communitarian
communities
community
'community
community-
community-acquired
community-associated
community-based
community-directed
community-dwelling
community-level
community-living
community-oriented
community-residing
communitywide
community-wide
commutability
commuter
commuting
comodulation
comonomer
comorbid
co-morbid
comorbidities
co-morbidities
comorbidity
co-morbidity
comoros
comp
compact
compacta
compacted
compactibility
compactin
compacting
compaction
compactization
compactly
compactness
compactum
companies
companion
companionship
company
comparability
comparable
comparably
comparative
comparatively
comparator
compare
compared_control
compared_normal
compared_placebo
compares
comparing
comparision
comparison
compartment
compartmental
compartmentalisation
compartmentalised
compartmentalization
compartmentalize
compartmentalized
compartmentation
compartmented
compartment-specific
compass
compassion
compassionate
compassionate-use
compatibilities
compatibility
compatible
compel
compelled
compelling
compendia
compendial
compendium
compensable
compensate
compensated
compensates
compensating
compensation
compensative
compensator
compensatory
compensatory-adaptive
compete
competed
competence
competences
competencies
competency
competency-based
competent
competently
competes
competing
competition
competitive
competitive-binding
competitively
competitiveness
competitor
compilation
compile
compiled
compiler
compiles
compiling
complacency
complacent
complain
complainant
complained
complaining
complaint
complement
complement-
complement-activated
complement-activating
complementarily
complementarities
complementarity
complementarity-determining
complementary
complementary/alternative
complementation
complement-binding
complement-coated
complement-deficient
complement-dependent
complement-depleted
complement-derived
complemented
complement-fixation
complement-fixing
complement-independent
complement-induced
complementing
complement-mediated
complement-opsonized
complement-regulatory
complement-resistant
complement-sensitive
complete
'complete
completed
completely
completeness
completer
completes
completing
completion
complex
'complex
complex.abstract
complex-associated
complexation
complex-bound
complex/cyclosome
complex-dependent
complexed
complex-encoded
complexes
complex_formation
complex-formation
complex-forming
complexin
complex-induced
complexing
complexion
complexities
complexity
complex-like
complexly
complex-mediated
complex&quot
complex-restricted
complex-specific
complex-type
complexus
complex-valued
compliance
compliances
compliant
complicate
complicated
complicates
complicating
complication
complication-free
complicity
complied
complier
complies
compliment
complimentary
complotypes
comply
complying
compoglass
compomer
component
component-based
componential
compose
composed
composer
composes
composing
compositae
composite
composites
composition
compositional
compositionally
compost
composted
composting
compound
compounded
compound-induced
compounding
compound-related
compound-specific
comprehend
comprehended
comprehender
comprehending
comprehensibility
comprehensible
comprehension
comprehensive
comprehensively
comprehensiveness
compress
compressa
compressed
compresses
compressibilities
compressibility
compressible
compressing
compression
compressional
compression-decompression
compression-induced
compressive
compressor
comprise
comprised
comprises
comprising
compromise
compromised
compromises
compromising
compstatin
compton
compulsion
compulsive
compulsivity
compulsorily
compulsory
comput
computable
computation
computational
computationally
compute
computed
computed_tomographic
computed_tomography
computed-tomography
computer
computer-administered
computer-aided
computer-assisted
computer-automated
computer-based
computer-controlled
computer-derived
computer-driven
computer-enhanced
computer-generated
computer-guided
computerisation
computerised
computerization
computerized
computerizing
computer-mediated
computer-predicted
computer-processed
computer-simulated
computer-simulation
computer-supported
computer-tailored
computertomography
computes
computing
comsia
comt
comutagenic
comx
con
con1
cona
con-a
con-a-induced
cona-induced
conal
conalbumin
conantokin
cona-sepharose
cona-stimulated
conc
c-onc
concanamycin
concanavalin
concanavalin-a
concatamer
concatemer
concatemeric
concatenated
concatenation
concave
concavities
concavity
conceal
concealed
concealing
concealment
conceded
conceivable
conceivably
conceive
conceived
conceiving
concensus
concentrate
concentrated
concentrates
concentrating
concentration
concentration-
concentration.abstract
concentration-contraction
concentration-controlled
concentration-dependence
concentration-dependent
concentration-dependently
concentration/dose
concentration-effect
concentration-independent
concentration-inhibition
concentration-related
concentration-relaxation
concentration-response
concentration-time
concentration--time
concentration/time
concentration-versus-time
concentrative
concentrator
concentric
concentrically
concept
concepti
conception
conceptional
concept&quot
conceptual
conceptualisation
conceptualised
conceptualization
conceptualize
conceptualized
conceptualizes
conceptualizing
conceptually
conceptus
conceptuses
concern
concerned
concerning
concert
concerted
concession
concha
conchae
conchal
concinna
concise
concisely
concisus
conclude
concluded
concludes
concluding
conclusion--in
conclusion/interpretation
conclusion--the
conclusion--these
conclusion--this
conclusive
conclusively
concn
concoction
concolor
concomitance
concomitant
concomitantly
concomittant
concommitant
concord
concordance
concordances
concordant
concordantly
concrement
concrete
concretely
concreteness
concretion
concur
concurred
concurrence
concurrency
concurrent
concurrently
concurring
concussed
concussion
concussive
cond
condemn
condemnation
condemned
condensable
condensate
condensates
condensation
condense
condensed
condenser
condenses
condensin
condensing
condiment
condition
conditional
conditional-lethal
conditionally
condition-dependent
conditioned
conditioner
conditioning
conditioning-test
condition-specific
conditon
condom
condom_use
conduced
conducive
conduct
conductance
conductance-based
conductances
conductance-voltage
conduct-disordered
conducted
conductimetric
conducting
conduction
conductive
conductivities
conductivity
conductometric
conductor
conduit
conduritol
condylar
condyle
condylectomy
condyles
condyloma
condylomas
condylomata
condylomatous
cone
cone-beam
cone-driven
cone-like
cone-mediated
cone-plate
cone-rod
cones
cone-shaped
cone-specific
confabulation
confectionery
confederate
confederates
confederation
confer
conference
conferences
conferencing
conferred
conferring
confessed
confession
confidant
confidence
confidence_interval
confident
confidential
confidentiality
confidentially
confidently
confiding
configural
configuration
configurational
configurationally
configure
configured
confine
confined
confinement
confines
confining
confirm
confirmation
confirmative
confirmatory
confirmed
confirming
confiscated
conflict
conflicted
conflicting
conflictual
confluen
confluence
confluency
confluent
confocal
confocal_microscopy
conform
conformal
conformality
conformance
conformation
conformational
conformationally
conformation-dependent
conformation-sensitive
conformation-specific
conformed
conformer
conforming
conformity
confound
confounded
confounder
confounding
confront
confrontation
confrontational
confronted
confronting
confucian
confuse
confused
confuses
confusing
confusion
confusional
confusum
con-g
congeneic
congener
congeneric
congener-specific
congenial
congenic
congenita
congenital
congenital_heart
congenitally
congential
conger
congested
congestion
congestive
congestive_heart
conglobata
conglomerate
conglomerates
conglomeration
conglutinin
congo
congolense
congolensis
congolese
congophilic
congo-red
congregate
congregation
congress
congresses
congression
congressional
congruence
congruency
congruent
congruity
congruous
conh363+
conic
conical
conicity
conidia
conidial
conidiation
conidiobolus
conidiogenesis
conidiophore
conidiophores
conidiospores
conidium
conifer
coniferous
coniferyl
conisation
conization
conjectural
conjecture
conjectured
conjectures
conjoined
conjoint
conjointly
conjuction
conjugal
conjugally
conjugant
conjugase
conjugate
conjugated
conjugates
conjugating
conjugation
conjugational
conjugative
conjunction
conjunctiva
conjunctivae
conjunctival
conjunctivas
conjunctive
conjunctivitis
conjunctivum
conn
connatal
connaught
connect
connected
connectedness
connecticut
connectin
connecting
connection
connectional
connectionist
connective
connectives
connective_tissue
connective-tissue
connectivities
connectivity
connector
conner
connexin
connexin26
connexin-26
connexin32
connexin36
connexin40
connexin43
connexin-43
connexin45
connexion
connexon
connolly
connor
connotation
conoid
conorii
conotoxin
conotruncal
conquer
conquered
conquest
conrad
conray
consanguineous
consanguinity
consanguinous
conscience
conscientious
conscientiously
conscientiousness
conscious
consciously
consciousness
conscript
conscription
consecutive
consecutively
consecutive_patient
consensual
consensus
consensus-based
consent
consented
consenting
consequence
consequences
consequent
consequential
conservation
conservatism
conservative
conservatively
conservatives
conserve
conserved
conserves
conserving
consider
considerable
considerably
considerate
consideration
considered
considering
consignment
consist
consistant
consisted
consistence
consistencies
consistency
consistent
consistently
consisting
consolation
console
consolidate
consolidated
consolidates
consolidating
consolidation
consolidative
consomic
consonance
consonant
consonantal
consonant-vowel
consonant-vowel-consonant
consort
consortia
consortium
conspecific
conspicuity
conspicuous
conspicuously
conspicuousness
conspiracy
conspire
constan
constancy
constant
constant-current
constant-field
constant-flow
constant-frequency
constant-infusion
constant-load
constantly
constant-murley
constant-pressure
constant-rate
constant-region
constant-time
constant-velocity
constant-volume
constellation
constellatus
constipated
constipating
constipation
constipation-predominant
constituencies
constituency
constituent
constitute
constituted
constitutent
constitutes
constituting
constitution
constitutional
constitutionally
constitutive
constitutively
constrain
constrained
constraining
constraint
constraint-induced
constrast
constrict
constricted
constricting
constriction
constrictive
constrictor
construal
construct
constructed
constructing
construction
constructional
constructionist
constructive
constructively
constructivism
constructivist
construe
construed
construing
consult
consultancy
consultant
consultation
consultation-liaison
consultative
consulted
consulter
consulting
consumable
consumables
consume
consumed
consumer
consumer-directed
consumer-driven
consumerism
consumer-oriented
consumes
consuming
consummatory
consumption
consumptive
cont
contact
contact-angle
contact-dependent
contact_dermatitis
contacted
contact-free
contactin
contact-induced
contact_information
contacting
contact-inhibited
contact_len
contact-len
contactless
contact-mediated
contactor
contagion
contagiosa
contagiosum
contagious
contagiousness
contained
container
-containing
containment
contaminant
contaminate
contaminated
contaminates
contaminating
contamination
contemplate
contemplated
contemplating
contemplation
contemporaneous
contemporaneously
contemporaries
contemporarily
contemporary
contempt
contend
contended
contender
contending
content
content.abstract
content-based
contention
contentious
contentment
contest
contested
context
context-dependent
context-free
context-sensitive
context-specific
contextual
contextualized
contextually
contig
contiguity
contiguous
contiguously
contin
continence
continent
continental
contingencies
contingency
contingent
contingently
continous
continously
continua
continual
continually
continuance
continuation
continue
continued
continues
continuing
continuities
continuity
continuous
continuous_ambulatory
continuous-flow
continuous-infusion
continuously
continuous-time
continuous-wave
continuum
contorta
contortrix
contortrostatin
contortus
contour
contour-clamped
contoured
contouring
contra
contra-
contracaecum
contraception
contraceptive
contraceptives
contraceptive_use
contract
contracta
contracted
contractibility
contractile
contractility
contracting
contraction
contraction-induced
contraction-relaxation
contraction-stimulated
contractive
contractor
contractual
contractural
contracture
contractures
contradict
contradicted
contradicting
contradiction
contradictory
contradistinction
contraindicate
contraindicated
contra-indicated
contraindicates
contraindicating
contraindication
contra-indication
contralateral
contra-lateral
contralaterally
contralesional
contraluminal
contrapsin
contrarily
contrariwise
contrary
contrast
contrast-detail
contrasted
contrast-enhanced
contrast-enhancement
contrast-enhancing
contrast-induced
contrasting
contrastingly
contrastive
contrast_media
contrast-medium
contrast-sensitivity
contrast-to-noise
contrasuppressor
contraversive
contre
contribute
contributed
contributes
contributing
contribution
contributive
contributor
contributory
contrived
control
'control
control-
control.abstract
control_animal
controlateral
control_cell
control-fed
control_group
control-group
controllability
controllable
controlled
controlled-pore
controlled-rate
controlled-release
controlled_trial
controller
controlling
control-patient
control&quot
control_rat
controls_p
control_subject
control-transfected
control-treated
control_values
controversial
controversially
controversies
controversy
contrykal
contused
contusion
contusional
contusive
conundrum
conurbation
conus
conv
convalescence
convalescent
convalescent-phase
convalescing
convection
convection-enhanced
convective
convened
convenience
convenient
conveniently
convention
conventional
'conventional
conventional-dose
conventionalized
conventionally
converge
converged
convergence
convergences
convergent
convergently
converges
converging
conversant
conversation
conversational
converse
conversely
conversion
conversion-like
convert
convertant
convertase
convertases
converted
converter
convertible
converting
converting_enzyme
converting-enzyme
convex
convexities
convexity
convexo-concave
convey
conveyance
conveyed
conveying
conveyor
convict
convicted
conviction
convince
convinced
convincing
convincingly
convoluta
convoluted
convolution
convolved
convulsant
convulsed
convulsing
convulsion
convulsive
convulxin
conway
conyzoides
coo
coo-
cooa
co-occur
co-occurred
cooccurrence
co-occurrence
co-occurrences
co-occurring
cooh
-cooh
cooh-terminal
cooh-terminally
cooh-terminus
cook
cooke
cooked
cookei
cooker
cookie
cookies
cooking
cook-medley
cool
coolant
cool-down
cooled
cooled-tip
cooler
cooley
cooling
cooling-induced
coomassie
coomassie-stained
coomb
coon
coop
cooper
cooperate
co-operate
cooperated
cooperates
cooperating
co-operating
cooperation
co-operation
cooperative
co-operative
cooperatively
co-operatively
cooperativeness
cooperatives
cooperativity
co-operativity
cooperator
cooperia
coopersmith
co-opted
coop/wonca
coordinate
co-ordinate
coordinated
co-ordinated
coordinately
co-ordinately
coordinates
co-ordinates
coordinating
co-ordinating
coordination
co-ordination
coordinative
coordinatively
coordinator
co-ordinator
coot
co-overexpression
cooxidation
co-oxidation
co-oximeter
co-oximetry
cop
cop1
cop-1
cop9
copa
copal
copaxone
copayment
co-payment
copb
cop-blam
copc
co-pcb
copd
cope
coped
copeland
copenhagen
copenhageni
copepod
copepoda
coper
coperfusion
co-perfusion
copes
copi
copia
copia-like
copi-coated
copied
copies
copies/106
copies/cell
copies/microg
copies/ml
copii
coping
copious
coplanar
co-planar
coplanarity
copm
copolyester
copolymer
co-polymer
copolymeric
copolymerization
copolymerized
copp
copper
copper-
copper-adequate
copper-binding
copper-catalyzed
copper-chelating
copper-containing
copper-deficient
copper-dependent
copper-free
copperhead
copperi
copperii
copper-induced
copper-loaded
copper-mediated
copper-oxidized
copper-t
copper-transporting
copper-zinc
copper/zinc
copr
coprecipitate
co-precipitate
coprecipitated
co-precipitated
coprecipitates
co-precipitates
coprecipitation
co-precipitation
coprescription
co-prescription
co-presence
coprinus
coproantigen
coproduct
coproduction
coprogen
coprolalia
coprological
coprophagy
coproporphyria
coproporphyrin
coproporphyrinogen
coprostanol
copt
coptidis
coptis
coptisine
coptotermes
copula
copulate
copulated
copulating
copulation
copulatory
copurification
co-purification
copurified
co-purified
copurifies
co-purifies
copurify
co-purify
copurifying
co-purifying
copy
copying
copy-number
copyright_copyright
copz
coq
coq10
coq9
coqui
coquillett
coquillettidia
cor
cora
coracoacromial
coracobrachialis
coracoclavicular
coracohumeral
coracoid
coral
corallina
coralline
coralyne
corba
corbicula
corbin
cord
cordal
cordarone
cordata
cord_blood
cord-blood
cordectomy
cordifolia
cord-injured
cord_injury
cordis
cordless
cord-like
cordoba
córdoba
cordocentesis
cordotomy
cord-stromal
cord-transected
cordycep
cordycepin
core
'core
core-binding
coreceptor
co-receptor
cored
coregistered
co-registered
coregistration
co-registration
core-glycosylated
coregonus
coregulated
co-regulated
coregulation
co-regulation
coregulator
co-regulator
coregulatory
corelease
co-release
coreleased
co-released
core-like
core-needle
corepressor
co-repressor
core&quot
cores
core-shell
core/shell
coresidence
coresident
co-resident
core-specific
cori
coriacea
coriander
coriaria
corin
corinfar
coring
coriolis
coriolus
corium
cork
corkscrew
corm
cormack
cormorant
corn
corn-based
corncob
cornea
corneae
corneal
corneas
cornelia
cornell
corneocyte
corneocytes
corneodesmosin
corneometer
corneoscleral
corneo-scleral
corner
corner-sharing
cornerstone
cornerstones
corneum
corneus
cornfield
corniculatus
cornification
cornified
corning
cornish
cornmeal
cornoid
corn-oil
corn-soy
corn-soybean
cornstarch
cornu
cornua
cornual
cornus
cornwall
corolla
corollaries
corollary
corona
coronal
coronally
coronaries
coronarographic
coronarography
coronary
coronary_angioplasty
coronary_arteries
coronary_artery
coronary-artery
coronary_heart
coronary-prone
coronary-subclavian
coronata
coronatine
coronatus
coronavirus
coronaviruses
coronavirus-like
coronene
coroner
coronial
coronin
coronoid
corp
corp.
corpectomy
corpora
corporal
corporate
corporation
corporeal
corporis
corpse
corpses
corpulent
corpus
corpuscle
corpuscles
corpuscular
corr
corral
correct
'correct
correctable
corrected
correcting
correction
correctional
corrective
correctly
correctness
corrector
correlate
correlated
correlates
correlating
correlation
correlational
correlation-based
correlation_found
correlationship
correlative
correlatively
correlator
correlogram
correspond
corresponded
correspondence
correspondences
correspondent
correspondingly
corridor
corriedale
corrin
corrinoid
corroborate
corroborated
corroborates
corroborating
corroboration
corroborative
corroded
corroden
corroding
corrole
corroles
corrosion
corrosive
corrugata
corrugated
corrugation
corrugator
corrupt
corrupted
corruption
corset
corsi
corsica
cort
cortactin
cortex
cortexes
cortexolone
corti
cortical
corticalis
cortically
cortical-subcortical
cortices
corticobasal
cortico-basal
corticobulbar
corticocancellous
cortico-cancellous
corticocortical
cortico-cortical
corticofugal
corticogenesis
corticogeniculate
corticoid
corticoliberin
corticolimbic
corticomedial
corticomedullary
cortico-medullary
corticomotoneuronal
corticomotor
corticonuclear
corticopetal
corticopontine
corticorubral
corticospinal
cortico-spinal
corticosteriod
corticosteroid
cortico-steroid
corticosteroid-binding
corticosteroid-dependent
corticosteroid-induced
corticosteroidogenesis
corticosteroid-resistant
corticosteroid-responsive
corticosteroid-sparing
corticosteroid-treated
corticosterone
corticosterone-induced
corticosterone-treated
corticostriatal
cortico-striatal
cortico-subcortical
corticotectal
corticothalamic
corticotherapy
corticotomy
corticotrope
corticotropes
corticotroph
corticotrophic
corticotrophin
corticotrophin-releasing
corticotropic
corticotropin
corticotropin-like
corticotropin-releasing
cortinarius
cortisol
cortisol-binding
cortisol-induced
cortisol-producing
cortisol-treated
cortisone
cortisone-resistant
cortisone-treated
cortistatin
corundum
corvus
corwin
corydalis
corylifolia
corylus
corymbifera
corynanthine
corynebacteria
corynebacterial
corynebacterium
coryneform
coryza
cos
cos1
cos-1
cos2
cos7
cos-7
cosalane
cosecreted
co-secreted
cosecretion
cosediment
co-sediment
cosedimentation
co-sedimentation
cosedimented
co-sedimented
cosegregate
co-segregate
cosegregated
co-segregated
cosegregates
co-segregates
cosegregating
cosegregation
co-segregation
cosine
cosinor
cosleeping
co-sleeping
cosm
cosmed
cosmesis
cosmetic
cosmetically
cosmic
cosmic-ray
cosmid
cosmological
cosmology
cosmonaut
cosmopolitan
cosmos
cosn
cosolvent
co-solvent
cospeciation
coss
cost
cost-
costa
cost-accounting
costae
costaining
co-staining
costal
costameres
cost-analysis
costar
costaricensis
costatum
cost-based
cost-beneficial
cost-benefit
cost/benefit
cost-conscious
cost-containment
cost-control
cost-cutting
costed
cost-effective
cost-effectively
cost-effectiveness
cost/effectiveness
cost-efficacy
cost-efficiency
cost-efficient
costello
costicola
costimulate
costimulated
co-stimulated
costimulates
costimulating
costimulation
co-stimulation
costimulator
co-stimulator
costimulatory
co-stimulatory
costimulus
costing
costly
cost-minimization
costochondral
costoclavicular
cost-of-illness
costophrenic
co-stored
costovertebral
cost-related
cost-saving
cost-sharing
costunolide
cost-utility
cosubstrate
co-substrate
cosubstrates
co-substrates
cosuppression
co-suppression
cosurfactant
cosy
cosyntropin
cot
cota
cotard
cotd
cote
côte
coterminal
cotesia
cotherapy
co-therapy
cotinine
cotonou
cotranscribed
co-transcribed
cotranscriptional
cotransduced
cotransducible
cotransduction
cotransfected
co-transfected
cotransfecting
cotransfection
co-transfection
cotransfer
co-transfer
cotransferred
cotransformation
co-transformation
cotransformed
cotranslational
co-translational
cotranslationally
co-translationally
cotransmission
co-transmission
cotransmitter
co-transmitter
cotransplantation
cotransplanted
cotransport
co-transport
cotransported
cotransporter
co-transporter
cotransporting
cotreated
co-treated
cotreatment
co-treatment
cotrel-dubousset
cotrimoxazole
co-trimoxazole
cottage
cotton
cottonseed
cottontail
cotton-tipped
cotton-top
cottonwood
cotton-wool
cottus
coturnix
cotwin
co-twin
cotyledon
cotyledonary
cou
couch
coucha
couched
couette
cougar
cough
coughed
coughing
couinaud
couldn't
coulomb
coulombic
coulometric
coulometry
coulter
coumadin
coumaphos
coumarin
coumermycin
coumestrol
council
counsel
counseled
counselees
counseling
counselled
counselling
counsellor
counselor
count
countable
count-based
counted
counter
counteract
counteracted
counteracting
counteraction
counteractive
counteranion
counterattack
counterbalance
counterbalanced
counter-balanced
counterbalances
counterbalancing
counterclockwise
counter-clockwise
countercurrent
counter-current
countered
counterelectrophoresis
counterface
counterfactual
counterfeit
counterflow
counterimmunoelectrophoresis
counter-immunoelectrophoresis
countering
counterintuitive
counter-intuitive
counterion
counter-ion
countermeasure
countermeasures
counter-measures
countermovement
counterpart
counterphase
counterpoint
counterpressure
counterproductive
counter-productive
counterpropagating
counterpulsation
counterreceptor
counter-receptor
counterregulation
counter-regulation
counterregulatory
counter-regulatory
counterselection
countershock
counterstain
counterstained
counterstaining
countertransference
counter-transference
countertransport
counter-transport
countervailing
counties
counting
countless
countries
country
countryside
country-specific
countrywide
country-wide
county
county-level
county-university
coup
couple
coupled
coupled-cluster
coupled-column
coupler
couples
couplet
coupling
coupon
coup-tf
coup-tfi
coup-tfii
courage
courageous
courier
course
coursed
courses
courseware
coursework
coursing
court
courtesy
courting
court-ordered
courtroom
courtship
cousin
cov
covalency
covalent
covalently
covariable
covariables
covariance
co-variance
covariances
covariant
covariate
covariate-adjusted
covariates
covariation
co-variation
covaried
co-varied
covaries
covary
co-vary
covarying
cove
covenant
coventry
cover
coverage
coverages
coverall
covered
covering
coverslip
covert
covertly
covr
cow
cowan
cowbird
cow-calf
cowden
cowdria
coworker
co-worker
cowp
cowpea
cowpeas
cowper
cowpox
cowshed
cox
cox1
cox-1
cox-1-/-
cox17
cox-1/cox-2
cox2
cox-2
cox-2-/-
cox-2-dependent
cox-2-derived
cox-2-mediated
cox-2-positive
cox-2-selective
cox-2-specific
cox3
cox-3
coxa
coxae
coxal
coxarthrosis
coxi
coxib
coxiella
coxii
cox-ii
coxiii
coxitis
coxofemoral
coxsackie
coxsackie-adenovirus
coxsackievirus
coxsackieviruses
coyote
coyotes
coypus
cp
c-p
c/p
c.p
cp-
cp1
cp-1
cp12
cp-154,526
cp2
cp-2
cp20
cp26
cp29
cp4
cp43
cp47
cp49
cp5
cp-55,940
cp55,940
cp8
cp94
cp-96,345
cp-99,994
cpa
cpa1
cpae
cpaf
cpah
cpa-induced
cpap
c_parvum
cpas
cpase
cpb
cpb2
cpc
cpca
cpccoet
cp/cp
cp/cpk
cp/cpp
cpcr
cpd
cpda-1
cpdd
cpdna
cpdx-pr
cpe
c.p.e
cpeb
cpec
cpe-c
cpeo
c-peptide
cpes
cpet
cpf
cpfx
cpg
cpg2
cpg-containing
cpg-dna
cpges
cpg-odn
cpg-rich
cpgv
cph
cph1
cpha
cphd
c-phycocyanin
cpi
cpi-17
cpib
cpii
cp-induced
cpis
cpitn
cpk
cpkc
c_pkc
cp/kg
cpk-mb
cpl
c/pl
cpla2
cpla2alpha
cpm
c.p.m
cpmas
cp-mas
cp/mas
cpmax
cpmg
cpm/mg
cpm/microgram
cpmp
cpmv
cpn
cpn10
cpn60
c_pneumoniae
cpo
cpoe
c-polysaccharide
c-positive
cpp
cpp32
cpp32-like
cppd
cppt
cppv
cpr
c-propeptide
c-protein
c/protein
c-proteinase
cprp
cps1
cpsa
cpsase
cpsc
cpsd
cpse
cpsf
cpsi
cpsp
cpss
cpt
cpt1
cpt-1
cpt-11
cpt2
cpt-camp
c-pth
cpti
cpt-i
cpt-ii
cpt-induced
cp-treated
cpu
cpv
cpv-2
cpvl
cpvt
cpx
cpxa
cpxr
cpy
cpz
cq
cqi
cqr
cq-resistant
c&quot
cr
c-r
c.r
cr-
cr+
cr1
cr-1
cr-1409
cr2
cr2o3
cr3
cr3+
cr-39
cr4
cr6+
cra
crab
crab-eating
crabp
crabpi
crabp-i
crabpii
crabp-ii
crabtree
crac
crack
cracked
cracker
cracking
crackles
cracow
crad
cradle
c-raf
c-raf-1
craft
crafted
crafting
craftsmen
crag
craig
cralbp
cram
crambe
crambin
cramer
cramp
cramping
crampy
cranberries
cranberry
crandell
crane
cranes
crania
cranial
cranial-caudal
cranialis
cranially
craniates
craniectomies
craniectomy
craniocaudal
cranio-caudal
craniocerebral
cranio-cerebral
craniocervical
cranio-cervical
craniofacial
cranio-facial
craniomandibular
craniomaxillofacial
cranio-maxillofacial
craniometric
cranio-orbital
craniopagus
craniopharyngioma
craniopharyngiomas
cranioplasty
craniospinal
craniostenosis
craniosynostoses
craniosynostosis
craniosynostotic
craniotomies
craniotomy
craniovertebral
cranium
crank
cranking
crankshaft
crantz
crao
cras
c-ras
crash
crashed
crashes
crash-related
crashworthiness
crassa
crassicaudata
crassicaudatus
crassicep
crassicornis
crassipes
crassostrea
crassulacean
crassus
crataegus
crate
crater
crater-like
crates
cratp
craving
crawford
crawl
crawling
crayfish
crazy
crb
crb1
crb2
crbbb
crbc
crbp
crbp1
crbpii
crbsi
cr-bsi
crc
crcc
crcl
crcl3
crcp
crd
crd1
cre
cre1
crea
c-reactive
c-reactive_protein
creae
cr-eae
cream
creaming
creamy
crease
creases
creat
create
created
creates
creatine
creatine_kinase
creatine-kinase
creatine/phosphocreatine
creating
creatinin
creatinine
creatininemia
creatinines
creation
creative
creatively
creativity
creator
creature
creatures
creb
creb1
creb-1
creb2
creb/atf
creb-binding
creb-dependent
cre-binding
creb-mediated
c-receptor
credence
credential
credentialed
credentialing
cre-dependent
credibility
credible
credit
credited
credo
cr-edta
cree
creek
creep
creeping
cref
creg
c-region
creighton
crel
c-rel
c-related
cre-like
cre-lox
cre-loxp
cre/loxp
crem
cremaster
cremasteric
cremation
creme
cre-mediated
cremophor
cremoris
crenarchaeal
crenarchaeon
crenarchaeota
crenata
crenated
crenation
crenulata
creole
creosote
crepis
crepitation
crepitus
crepuscular
cres
crescendo
crescent
crescentic
crescent-shaped
crescentus
cresol
cress
crest
crestal
crest-derived
crested
cresyl
c-ret
cretaceous
cretan
crete
cretin
cretinism
creutzfeld-jakob
creutzfeldt-jacob
creutzfeldt-jakob
creveld
crevice
crevices
crevicular
crew
crewmember
crewmen
crf
crf-
crf01_ae
crf02_ag
crf1
crf2
crf-41
crf9-41
crf-bp
crf-containing
crfi
crf-immunoreactive
crf-induced
crf-ir
crfk
crf-li
crf-like
crfr1
crf-r1
crfr2
crf-r2
crf-related
crf-stimulated
crg
crga
crh
crh1
crh-bp
crh-induced
crh-ir
crhr1
crh-r1
crh-r2
crh-stimulated
cri
cria
crias
crib
cribriform
cribrosa
cricetidae
cricetulus
cricetus
c-rich
crick
cricket
cricoarytenoid
cricoid
cricopharyngeal
cricopharyngeus
cricothyroid
cricothyroidotomy
cricothyrotomy
cricotracheal
cri-du-chat
crie
cried
cries
crigler-najjar
criii
crime
crimea
crimean
crimean-congo
crimes
criminal
criminality
criminalization
criminally
criminological
criminology
crimp
crimped
crimping
c-ring
crinkle
crinoid
crinone
crinophagy
crip
crippled
crippling
cripto
cr-ir
cris
crises
crisis
crisp
crisp-3
crispa
crispatus
crispum
crispus
criss-cross
crista
cristae
cristagalli
cristal
cristata
cristatus
cristobalite
crit
criteria
criteria-based
criteria_randomised
criterias
criterion
criterion-based
criterion-referenced
criterion-related
criterium
crithidia
critic
critical
'critical
critical_care
critical-care
criticality
critically
critically_ill
critically-ill
critical-point
critical_role
critical-size
critical-sized
criticised
criticism
criticize
criticized
criticizes
critique
critiqued
critiques
critiquing
criv
crj
crk
crk-associated
crkii
crkl
crl
crlr
crm
crm1
crm197
crm1-dependent
crma
crmo
crmp
crmp-2
crn
crna
crnas
cro
cro3
cro42-
croaker
croatia
croatian
crocetin
crocidolite
crocidura
crocin
crocodile
crocodiles
crocodilian
crocodilus
crocodylus
crocus
crocuta
crohn
crohn_disease
croix
crom
cromakalim
cromakalim-induced
cromer
cromoglycate
cromolyn
cronbach
cronkhite-canada
crook
crooke
crooked
crop
cropland
cropped
cropping
cros
c-ros
crospovidone
cross
cross-
cross-absorption
cross-adaptation
cross-beta
crossbill
crossbite
cross-bite
crossbites
cross-blocking
cross/blue
cross-border
crossbred
cross-bred
crossbreed
crossbreeding
cross-breeding
crossbridge
cross-bridge
crossbridges
cross-bridges
cross-bridging
cross-calibration
cross-check
cross-checked
cross-checking
cross-circulated
cross-circulation
cross-clade
crossclamp
cross-clamp
cross-clamped
crossclamping
cross-clamping
cross-classification
cross-competition
cross-complementing
cross-contamination
cross-correlated
crosscorrelation
cross-correlation
cross-correlogram
cross-country
cross-coupled
cross-coupling
cross-cultural
cross-culturally
cross-desensitization
cross-disciplinary
crosse
crossed
crossed-immunoelectrophoresis
crossed-over
crosses
cross-feeding
cross-fertilization
cross-finger
crossflow
cross-flow
cross-fostered
cross-fostering
cross-gender
crosshead
cross-head
cross-hybridization
cross-hybridize
cross-hybridized
cross-hybridizing
cross-immunity
cross-infection
crossing
crossing-over
cross-inhibition
cross-lagged
cross-language
crosslap
cross-leg
cross-linguistic
crosslink
cross-link
cross-linkable
crosslinkage
cross-linkage
cross-linkages
crosslinked
cross-linked
crosslinker
cross-linker
crosslinking
cross-linking
crossmatch
cross-match
crossmatched
cross-matched
crossmatches
crossmatching
cross-matching
cross-metathesis
crossmodal
cross-modal
cross-modality
cross-national
cross-neutralization
cross-neutralizing
cross-orientation
crossover
cross-over
crosspeak
cross-peak
cross-platform
cross-polarization
cross-pollination
cross-presentation
cross-priming
cross-protection
cross-protective
crossreact
cross-react
crossreacted
cross-reacted
crossreacting
cross-reacting
crossreaction
cross-reaction
crossreactive
cross-reactive
cross-reactivities
crossreactivity
cross-reactivity
cross-recognition
cross-reference
cross-referenced
cross-references
cross-referencing
cross-regulation
cross-regulatory
cross-reinnervation
cross-relaxation
cross-resistance
cross-resistant
cross-ring
crossroad
cross-section
cross-sectional
cross-sectionally
cross-sectioned
cross-sensitivity
cross-sensitization
cross-sex
cross-shaped
cross-species
cross-spectral
cross-strand
cross-striated
cross-striation
cross-study
cross-table
cross-tabulated
cross-tabulation
cross-tachyphylaxis
crosstalk
cross-talk
cross-tolerance
cross-tolerant
cross-training
cross-transmission
cross-validate
cross-validated
cross-validation
crotalaria
crotalid
crotalidae
crotalinae
crotaline
crotalus
crotamine
croton
crotonaldehyde
crotonase
crotonate
crotonyl-coa
crotoxin
crouch
crouching
croup
crouzon
crow
crowd
crowded
crowding
crowe
crow-fukase
crown
crown-down
crowned
crown-heel
crown-root
crown-rump
crp
c-rp
crp1
crp2
crp-camp
crp-dependent
crpic
cr+pr
crpv
crq
crr
crrt
crry
crt
crtb
crth2
crti
cru
crucial
crucially
crucial_role
crucian
cruciate
cruciate_ligament
cruciate-retaining
crucifer
cruciferae
cruciferous
cruciform
crude
crudely
cruel
cruelty
cruentum
cruise
cruises
cruising
crumb
crumpled
crunch
crura
crural
cruris
crus
crusade
crush
crushed
crushing
crust
crustacea
crustacean
crustal
crusted
crusting
crutch
crutches
crux
cruz
cruzain
cruzi
cruzi-infected
cruzipain
crv
crvi
crvi-induced
crvo
crx
cr/xl
cry
cry1
cry1a
cry1aa
cry1ab
cry1ac
cry1c
cry2
cryaerophilus
cryiaa
cryiab
cryiac
cryic
cryiiia
crying
cryo
cryoablation
cryoanalgesia
cryoapplication
cryobiology
cryocoagulation
cryocrit
cryodestruction
cryoelectron
cryo-electron
cryo-em
cryofibrinogen
cryofibrinogenemia
cryofiltration
cryofixation
cryofixed
cryogel
cryogen
cryogenic
cryogenically
cryoglobulin
cryoglobulinaemia
cryoglobulinemia
cryoglobulinemic
cryoinjury
cryolesion
cryomicroscopy
cryo-microscopy
cryomicrotome
cryopexy
cryoprecipitate
cryoprecipitated
cryoprecipitates
cryoprecipitation
cryopreservation
cryopreserve
cryopreserved
cryopreserved-thawed
cryopreserving
cryoprobe
cryoprobes
cryoprotectant
cryoprotected
cryoprotection
cryoprotective
cryoprotector
cryoprotein
cryosection
cryo-section
cryosectioned
cryosectioning
cryostat
cryostorage
cryosupernatant
cryosurgery
cryosurgical
cryosurvival
cryo-tem
cryotherapy
cryo-transmission
cryoultramicrotomy
cryphonectria
crypt
cryptal
cryptand
cryptdin
crypthecodinium
cryptic
cryptobia
cryptochrome
cryptochromes
cryptococcal
cryptococci
cryptococcosis
cryptococcus
cryptogein
cryptogenetic
cryptogenic
cryptography
cryptolepine
cryptomeria
cryptomonad
cryptomy
cryptophthalmos
cryptophycin
cryptorchid
cryptorchidism
cryptorchism
cryptosporidia
cryptosporidial
cryptosporidiosis
cryptosporidium
cryptoxanthin
crypt-villus
cryst
crystal
crystal-induced
crystal-like
crystallin
crystalline
crystallinity
crystallinum
crystallisation
crystallised
crystallite
crystallites
crystallizable
crystallization
crystallization_preliminary
crystallize
crystallized
crystallizes
crystallizing
crystallographer
crystallographic
crystallographically
crystallography
crystalloid
crystalluria
crystal_structure
crystal_structures
cr/zok
c-s
c/s
c.s
cs1
cs2
cs2so4
cs3
cs31a
cs4
cs5
cs6
csa
csa-
csa-based
csad
csa-induced
csa-me
csap
csas
csa-sensitive
csat
csa-treated
csb
csbf
c-sbm
csbp
csc
c-scan
cscc
csci
cscl
cscr
csd
cs/d
csdh
cse
csea
c/sec
c-section
csep
csf
c.s.f
csf-1
csf-1-dependent
csf-1-induced
csf1po
csf-1r
csf-contacting
csfii
csfp
csf/plasma
csf/serum
csf-tau
csfv
csg
csga
csge
csh
csha
c-shaped
cshcn
csi
c-signal
csii
c-sis
csk
c-ski
csl
cslm
cslo
csm
csma
csmc
csme
csmi
csn
csna
csnb
csnb1
csnp
csnrt
cso
csom
csos
csp
cspa
cspb
cspd
cspe
c-specific
cspg
c-spine
csq
csr
csra
csrc
c-src
csr-csa
csrt
css
cssr
csss
cst
cst3
c-statistic
cstb
cstf
cstf-64
cstr
csu
c-subunit
cs-uc
csv
csw
csx
ct
c>t
c-t
c-->t
c----t
c/t
c.t
ct-
ct1
ct-1
ct2
ct26
ct-26
ct3
ct4
ct6
cta
cta1
ctaa
ctab
ctac
c-tail
ctal
ct-angiography
ctap
ctap-iii
ctas
ctb
ct-b
ct-based
ctbp
ctbp1
ctc
ctcb
ctcf
ctcl
ctd
ct-derived
ctdi
ctdna
ct-dna
cte
c-telopeptide
ctenocephalides
ctenomy
ctenopharyngodon
ctenophore
cteph
c-terminal
c-terminally
c-termini
c-terminus
ctf
ctfc
ctg
ctgf
ctgf/hcs24
ctgn
ct-guided
cth
ctha
cti
ct-induced
ctip
ctl
ctla4
ctla-4
ctla4ig
ctla-4ig
ctla4-ig
ct-like
ctll
ctll-2
ctl-mediated
ctlp
ctl-p
ctlpf
ctl-target
ctm
ctmc
ct/mr
ct/mri
ctn
ctnc
ctni
ctn-i
ctnl
ctnnb1
ctnt
cto
ctop
ctos
c-to-t
c-to-u
ctp
ctpa
ctp:phosphocholine
ctq
ctr
ctr1
ctra
c-treated
ctrl
ctrough
ct/rt
ctrx
ctsb
ct_scan
ct-scan
ct-scanning
ctsd
ctsh
ctsl
ctsr
ctss
ctt
ctth
ct-treated
ctv
ctx
ctx-1
ctxa
ctxab
ctxb
ctx-ii
ctx-m
ctxphi
c-type
ctz
cu
-cu
+cu
c/u
cu-
cu+
cu++
cu111
cu+2
cu2+
cu2+-induced
cu2o
cua
cub
cuba
cuban
cuban-american
cubane
cube
cubed
cubensis
cubes
cubic
cubical
cubicle
cubicles
cubilin
cu-binding
cubital
cubitus
cuboid
cuboidal
cuc
cuckoo
cucl
cucl2
cu-containing
cucumaria
cucumber
cucumerinum
cucumis
cucumovirus
cucurbit
cucurbita
cucurbitaceae
cucurbitacin
cud
cu-deficient
cudip
cue
cued
cued-recall
cue-elicited
cue-induced
cueing
cues
cue-target
cuff
cuffed
cuffing
cug
cu/g
cui
cuii
cuing
cuirass
cu/kg
cul
cu/l
cul1
culbertsoni
cul-de-sac
culdocentesis
culex
culicidae
culicifacies
culicine
culicis
culicoides
culinaris
culinary
culiseta
cull
culled
cullen
cullin
culling
culm
culminate
culminated
culminates
culminating
culmination
culmorum
culpability
culpable
culprit
cult
cultivable
cultivar
cultivate
cultivated
cultivating
cultivation
cultivation-independent
culturability
culturable
cultural
culturally
culture
culture-
culture-activated
culture-adapted
culture-based
culture-bound
culture-confirmed
cultured
culture-dependent
culture-derived
culture-expanded
culture-independent
culture-induced
culture-initiating
culture_medium
culture-negative
culture-positive
culture-proved
culture-proven
culture&quot
cultures
culture-specific
culturing
cum
cumbersome
cumbria
cumene
cumin
cumming
cu-mt
cumulant
cumulate
cumulated
cumulating
cumulation
cumulative
cumulatively
cumuli
cumulus
cumulus-enclosed
cumulus-free
cumulus-oocyte
cun
cu-n
cuneate
cuneatus
cuneiform
cuneiformis
cuneus
cuniculatum
cuniculi
cuniculus
cunningham
cunninghamella
cuo
cu-o
cup
cup1
cup-disc
cup/disc
cupid
cupiennius
cupped
cupping
cuprammonium
cuprate
cuprates
cupredoxin
cupressaceae
cupressus
cupric
cuprina
cuprizone
cuprolinic
cuprophan
cuprophane
cuprous
cup-shaped
cup-to-disc
cupula
cupular
cupulolithiasis
cur
curability
curable
curaçao
curare
curare-like
curarization
curarized
curated
curation
curative
'curative
curatively
curator
curb
curbing
curculionidae
curcuma
curcumin
curcumin-induced
curcuminoid
curd
curdlan
cure
'cure
cured
'cured
cures
curet
curettage
curettages
curette
curetted
curettes
curetting
curfew
curie
curietherapy
curing
curiosities
curiosity
curious
curiously
curitiba
curl
curled
curli
curling
curly
curosurf
curr
curran
currant
currarino
currency
current
current-
current-clamp
current-dependent
current-induced
current-voltage
current/voltage
current-year
curricula
curricular
curriculum
curry
curse
cursor
cursory
curtail
curtailed
curtailing
curtailment
curtain
curtis
curtisii
curvata
curvature
curvatures
curvatus
curve
curved
curve-fitting
curve&quot
curves
curvilinear
curvilinearity
curvilinearly
curving
curvularia
cus
cusa
cuscuta
cushing
cushingoid
cushion
cushioning
cuso4
cusp
cuspal
cuspid
cuspidata
cuspidatum
custard
custodial
custodian
custody
custom
customarily
customary
custom-built
custom-designed
customer
customised
customizable
customization
customize
customized
customizing
custom-made
cusum
cut
cutanea
cutaneous
cutaneously
cutaneum
cutaneus
cutback
cutdown
cut-down
cuticle
cuticles
cuticular
cutin
cutinase
cutirubrum
cutis
cutoff
cut-off
cutout
cut-out
cutpoint
cut-point
cutter
cutting
cutting-edge
cuttlefish
cutworm
cuvette
cuvettes
cuvier
cux-1
cuzn
cu-zn
cu,zn
cu/zn
cuznsod
cu,znsod
cu,zn-sod
cu/znsod
cu/zn-sod
cuzn-sod
cu,zn-superoxide
cu/zn-superoxide
cuzn-superoxide
cv
%cv
c.v
c.v.
cv%
cv1
cv-1
cv-11974
cv2
cv-2619
cv-3988
cv-4151
cv-6209
cva
cvad
c-value
c-values
cvas
cvb
cvb3
cvb3-induced
cvb4
cvc
cvcam-1
cvc-related
cvd
cve
cvf
cvg
cvh
cvi
cvib
cvid
c_virus
cvl
cvlm
cvlp
cvlt
cvm
cvn
cv-n
cvo
cvo2
cvos
cvp
cvpp
cvr
cvrf
cvrr
cvr-r
cvst
cvt
cvv
cvvh
cvvhd
cvvhdf
cvx
cw
c.w
cw1
cw2
cw3
cw4
cw6
cw7
cwa
c-wave
c-waves
cwc
cwd
cwe
cwf
cwi
cwl
cwm
cwp
cwr
cwr22
cwt
cx
cx-1
cx26
cx30
cx31
cx32
cx36
cx37
cx3c
cx3cl1
cx3cr1
cx40
cx43
cx-43
cx45
cx46
cx50
cxb
cxbk
cxc
c-x-c
cxc-chemokine
cxcl1
cxcl10
cxcl11
cxcl12
cxcl13
cxcl16
cxcl5
cxcl8
cxcl9
cxcr1
cxcr2
cxcr3
cxcr3+
cxcr4
cxcr-4
cxcr4+
cxcr5
cxcr6
cxd
cxm
cxr
cxxc
cy
cy/+
cy3
cy5
cy5.5
cy5-labeled
cya
cy-a
cyaa
cya-induced
cyamemazine
cyan
cyanamide
cyanase
cyanate
cyanazine
cyanea
cyanelle
+-cyanidanol-3
cyanide
cyanide-induced
cyanide-insensitive
cyanide-resistant
cyanides
cyanide-sensitive
cyanidin
cyanidium
cyanine
cyanmethemoglobin
cyano
cyanoacrylate
cyanoacrylates
cyanobacteria
cyanobacterial
cyanobacterium
cyanoborohydride
cyano-bridged
cyanocobalamin
cyanogen
cyanogenic
cyanoguanidine
cyanohydrin
cyanoketone
cyanomet
cyanophage
cyanophora
cyanophycin
cyanopindolol
cyanopropyl
cyanosis
cyanotic
cyanotoxin
cyanovirin-n
cyanuric
cyathostome
cyathostomes
cyathostomum
cya-treated
cyb
cybb
cyberknife
cybernetic
cyberspace
cybex
cybrid
cyc
cyc-
cyc1
cyc7
cyca
cycad
cycas
cycasin
cyclacillin
cyclam
cyclamate
cyclandelate
cyclase
cyclase-activating
cyclase_activity
cyclase-associated
cyclase-camp
cyclase-coupled
cyclase-cyclic
cyclase-linked
cyclases
cyclase-stimulating
cyclazocine
cycle
cycle.abstract
cycle-associated
cycled
cycle-dependent
cycle-independent
cyclen
cycle&quot
cycler
cycle-regulated
cycle-regulatory
cycle-related
cycles
cycles/deg
cycles/degree
cycles/min
cycle-specific
cycle-to-cycle
cyclic
cyclical
cyclically
cyclic_amp
cyclic-amp
cyclic-amp-dependent
cyclic-gmp
cyclicity
cyclin
cyclin-cdk
cyclin/cdk
cyclind1
cyclin_d1
cyclin-d1
cyclin-dependent
cycling
cyclisation
cyclist
cyclitis
cyclitol
cyclization
cyclize
cyclized
cyclizes
cyclizine
cyclizing
cyclo
cycloaddition
cycloadduct
cycloalkyl
cycloartenol
cyclobenzaprine
cyclobutane
cyclobutyl
cyclocondensation
cyclocreatine
cyclocryotherapy
cyclocytidine
cyclodeviation
cyclodextrin
cyclodextrin-modified
cyclodialysis
cyclodiene
cyclodienes
cycloergometer
cyclofem
cyclofenil
cycloguanil
cyclohexamide
cyclohexane
cyclohexanedione
cyclohexanol
cyclohexanone
cyclohexene
cyclohexenone
cyclohexenyl
cycloheximide
cycloheximide-induced
cycloheximide-sensitive
cycloheximide-treated
cyclohexyl
cyclohexyladenosine
cyclohexylamine
cyclohis-pro
cyclohydrolase
cycloid
cycloisomerase
cycloisomerization
cycloleucine
cyclomaltodextrin
cyclomaltoheptaose
cyclometalated
cyclone
cyclooxygenase
cyclo-oxygenase
cyclooxygenase-1
cyclo-oxygenase-2
cyclooxygenase-2
cyclooxygenase-dependent
cyclooxygenase-derived
cyclooxygenases
cyclop
cyclopamine
cyclopean
cyclopentadiene
cyclopentadienyl
cyclopentane
cyclopentanone
cyclopentene
cyclopentenone
cyclopentenones
cyclopentenyl
cyclopenthiazide
cyclopentolate
cyclopentyl
cyclopentyladenosine
cyclopeptide
cyclopeptides
cyclophane
cyclophanes
cyclophilin
cyclophosphamid
cyclophosphamide
cyclophosphamide-induced
cyclophosphamide-treated
cyclophosphane
cyclophotocoagulation
cyclophyllidea
cyclopia
cyclopiazonic
cyclopium
cycloplegia
cycloplegic
cyclopropanation
cyclopropane
cyclopropanes
cyclopropene
cyclopropyl
cycloserine
cyclosome
cyclospora
cyclosporiasis
cyclosporin
cyclosporin-a
cyclosporine
cyclosporine-a
cyclosporine-based
cyclosporine-induced
cyclosporine-treated
cyclosporin-induced
cyclosporin-treated
cyclostomes
cyclothiazide
cyclothymia
cyclothymic
cyclotides
cyclotorsion
cyclotron
cyclovergence
cycloxygenase
cyd
cydab
cydia
cydonium
c-yes
cyfluthrin
cyfra
cyfra21-1
cygnea
cygnus
cyhalothrin
cyiiia
cy-induced
cyl
cyld
cylicocyclus
cylicostephanus
cylinder
cylindracea
cylindric
cylindrica
cylindrical
cylindrically
cylindroma
cylindromas
cylindrospermopsin
cylindrospermopsis
cylindrosporum
cymbidium
cymbopogon
cyn
cynanchum
cynara
cynical
cynicism
cynocephalus
cynodon
cynomolgi
cynomolgus
cynop
cynthia
cyo
cyp
cyp1
cyp101
cyp102
cyp11a
cyp11a1
cyp11b1
cyp11b2
cyp17
cyp19
cyp1a
cyp1a1
cyp1a-1
cyp1a1/2
cyp1a2
cyp1b1
cyp2
cyp21
cyp21a
cyp21b
cyp21p
cyp24
cyp26
cyp26a1
cyp27
cyp27a1
cyp27b1
cyp2a
cyp2a1
cyp2a13
cyp2a5
cyp2a6
cyp2b
cyp2b1
cyp2b10
cyp2b1/2
cyp2b2
cyp2b4
cyp2b6
cyp2c
cyp2c11
cyp2c12
cyp2c18
cyp2c19
cyp2c19*2
cyp2c6
cyp2c8
cyp2c9
cyp2c9*1
cyp2c9*2
cyp2c9*3
cyp2d
cyp2d1
cyp2d6
cyp2d6*10
cyp2d6*4
cyp2e
cyp2e1
cyp2e1-dependent
cyp2j2
cyp3
cyp3a
cyp3a1
cyp3a11
cyp3a1/2
cyp3a2
cyp3a23
cyp3a4
cyp3a4*1b
cyp3a4/5
cyp3a4-mediated
cyp3a5
cyp3a5*1
cyp3a5*3
cyp3a7
cyp3a-mediated
cyp4
cyp40
cyp450
cyp4a
cyp4a1
cyp4a11
cyp4a2
cyp4b1
cyp51
cyp7
cyp7a
cyp7a1
cyp7b
cyp7b1
cyp8b1
cypa
cypb
cyp-dependent
cypermethrin
cyperus
cypher
cypia1
cypionate
cyp-mediated
cypress
cyprid
cypridina
cyprinid
cyprinidae
cyprinodon
cyprinus
cypriot
cyproheptadine
cyproterone
cyprus
cyr1
cyr61
cyromazine
cys1
cys2
cys282tyr
cys2his2
cys2-his2
cys3
cys4
cys6
cysa
cysb
cysc
cys-cy
cyse
cysg
cysh
cysk
cyslt
cys-lt
cyslt1
cyslt2
cysno
cyst
cystacanth
cystadenocarcinoma
cystadenocarcinomas
cystadenoma
cystadenomas
cystamine
cystathionase
cystathionine
cystathioninuria
cystatin
cystatin-c
cysteamine
cysteamine-induced
cystectomies
cystectomy
cysteic
cystein
cysteinate
cysteine
cysteine-
cysteine-containing
cysteine-free
cysteine-proteinase
cysteine-rich
cysteines
cysteine-scanning
cysteine-specific
cysteinesulfinate
cysteinyl
cysteinylglycine
cysteinyl-leukotriene
cysteinyl-leukotrienes
cysteinyl-lt
cysteinyl-trna
cyst-forming
cystic
cystica
cystically
cysticercal
cysticerci
cysticercoid
cysticercosis
cysticercus
cystic_fibrosis
cysticidal
cystine
cystine-containing
cystinosis
cystinotic
cystinuria
cystinuric
cystitis
cystlike
cyst-like
cystocele
cystoceles
cystogastrostomy
cystogenesis
cystogram
cystography
cystoid
cystoides
cystojejunostomy
cystometric
cystometrogram
cystometrography
cystometry
cystopathy
cystoperitoneal
cystoplasty
cystoprostatectomy
cystosarcoma
cystoscope
cystoscopic
cystoscopically
cystoscopies
cystoscopy
cystostomy
cystotomy
cystourethrogram
cystourethrography
cysto-urethrography
cystourethroscopy
cystozoites
cyt
cyt-18
cyta
cytadherence
cytapheresis
cytarabine
cytb
cyt-b
cytc
cyt-c
cytidine
cytidines
cytidylate
cytidylyltransferase
cytisine
cyto
cyto-
cytoadherence
cytoadhesion
cytoarchitectonic
cytoarchitectonically
cytoarchitectural
cytoarchitecture
cytobrush
cytocentrifugation
cytocentrifuge
cytocentrifuged
cytochalasin
cytochalasin-b
cytochem
cytochemical
cytochemically
cytochemistry
cytochrome
cytochrome_c
cytochrome-c
cytochrome-c-oxidase
cytochrome_p450
cytochrome_p-450
cytochromes
cytocidal
cytocompatibility
cytodex
cytodiagnosis
cytodiagnostic
cytodifferentiation
cytofluorimetric
cytofluorimetry
cytofluorographic
cytofluorometric
cytofluorometry
cytogenesis
cytogenetic
cytogenetical
cytogenetically
cytogeneticist
cytogenic
cytoglobin
cytogram
cytohesin-1
cytohistologic
cytohistological
cytokeratin
cytokeratin-18
cytokeratin-19
cytokeratin-positive
cytokin
cytokine
cytokine-
cytokine-activated
cytokine-based
cytokine/chemokine
cytokine-dependent
cytokine-driven
cytokine-independent
cytokine-induced
cytokine-inducible
cytokine-inducing
cytokine-like
cytokine-mediated
cytokine-producing
cytokine_production
cytokine-receptor
cytokine-regulated
cytokine-related
cytokine-responsive
cytokines
cytokines/chemokines
cytokine-secreting
cytokinesis
cytokinesis-block
cytokinesis-blocked
cytokine-specific
cytokine-stimulated
cytokinetic
cytokine-treated
cytokinin
cytolethal
cytolethality
cytologic
cytological
cytologically
cytologies
cytologist
cytology
cytolysin
cytolysis
cytolytic
cytolytically
cytomatrix
cytomegalic
cytomegaloviral
cytomegalovirus
cytomegaloviruses
cytomegalovirus-induced
cytomegalovirus-infected
cytomegalovirus-specific
cytomegaly
cytomembrane
cytomembranes
cytometer
cytometric
cytometrical
cytometrically
cytometry
cytometry-based
cytomix
cytomorphologic
cytomorphological
cytomorphologically
cytomorphology
cytomorphometric
cyton
cytonuclear
cytopathic
cytopathicity
cytopathies
cytopathogenic
cytopathogenicity
cytopathol
cytopathologic
cytopathological
cytopathologist
cytopathology
cytopathy
cytopenia
cytopenias
cytopenic
cytophaga
cytophagic
cytophilic
cytophotometric
cytophotometrically
cytophotometry
cytoplasm
cytoplasma
cytoplasmatic
cytoplasmic
cytoplasmically
cytoplasmic/nuclear
cytoplast
cytoprotectant
cytoprotection
cytoprotective
cytoreduced
cytoreduction
cytoreductive
cytosensor
cytosine
cytosine-5
cytosine-arabinoside
cytosine-containing
cytosines
cytoskeletal
cytoskeletal-associated
cytoskeleton
cytoskeleton-associated
cytoskeleton-dependent
cytosol
cytosolic
cytosolic-free
cytosomes
cytospin
cytostasis
cytostatic
cytostome
cytotactin
cytotechnologist
cytotonic
cytotoxic
cytotoxicities
cytotoxicity
cytotoxic-suppressor
cytotoxic/suppressor
cytotoxic_t
cytotoxin
cytotoxin-associated
cytotoxin-producing
cytotoxity
cytotrophoblast
cytotrophoblastic
cytotype
cytotypes
cytox
cytoxan
cytoxic
cytoxicity
cytr
cy-treated
cytyc
cyvadic
cz
czapek
czb
cze
czech
czechoslovak
czechoslovakia
czeta
c-zeta
czon
czop
czp
czx
-d
/d/
'd
+d
d-
d.
d'
d*
d+
d0
d-003
d0870
d1
d-1
d1-
d10
d100
d108
d10.g4.1
d11
d12
d-12
d12s391
d13
d1.3
d13s25
d13s317
d14
d15
d-15
d16
d1694
d16s539
d17
d17s250
d17s5
d18s51
d19
d1a
d1b
d1-cdk4
d1/cdk4
d1-d2
d1/d2
d1/d5
d1-dopamine
d1-like
d1-mediated
d1-positive
d1r
d1-receptor
d1s80
d1-selective
d2
d-2
d2-
d20
d21
d21s11
d22
d23
d2/3
d2-40
d25
d28
d283
d28k
d-28k
d29
d2a
d--2-amino-5-phosphonopentanoic
d-2-amino-5-phosphonovalerate
d-2-amino-5-phosphonovaleric
d2d
d2/d3
d2-dopamine
d2-dopaminergic
d-2-hydroxyglutaric
d2l
d2-like
d2o
d2r
d2-receptor
d2s
d2s123
d2s44
d2-selective
d2-type
d3
d-3
d30
d30n
d3112
d3-24-hydroxylase
d37
d39
d-3haspartate
d-3-hydroxybutyrate
d3-induced
d3r
d3s1358
d3t
d3-treated
d4
d-4
d40
d407
d4-induced
d4r
d4s10
d4t
d4z4
d5
d50
d-5-3hglucose
d54
d-54
d5s346
d5s818
d5w
d6
d-6
d60
d600
d-600
d609
d7
d7s8
d7s820
d8
d816v
d8/17
d85
d85n
d8s1179
d9
d90
d90a
d96n
d9k
d9n
d9s171
da
/da/
d-a
d/a
d.a
da-
da1
da-1
da-1131
da-125
da1-receptor
da2
da-2
da-8159
daa
daao
dab
dab1
dab2
dab389il-2
dab486il-2
daba
dabco
dac
daca
dacarbazine
dace
dach
dachshund
dacl
daclizumab
dacm
da-containing
dacron
dacryoadenitis
dacryocystitis
dacryocystography
dacryocystorhinostomy
dacryolith
dactimicin
dactinomycin
dactylis
dactylitis
dactylogyrus
dactylon
dad
dad1
dade
da-depleted
dadl
dadle
dado
dadp
da-dt
da/dt
dae
daec
daergic
da-ergic
daf
daf-12
daf-16
daf-2
daflon
dag
dagestan
dagger
daghestan
dagk
dago
dah
dahl
dahliae
dahl-s
dahlstrom
dahp
dahurica
dai
daidzein
daidzin
daily
daily-wear
da-induced
dairies
dairy
daisy
dak
dakar
dako
dakota
dal
dal-1
dala
d-ala
d-ala2
d-ala2deltorphin
d-ala2-d-leu5-enkephalin
d-ala2,d-leu5enkephalin
d-ala2-met-enkephalinamide
d-ala-d-ala
d-alanine
d-alanyl-d-alanine
dalargin
dalbavancin
dalbergia
dalce
dalda
dale
dalfopristin
dalhousie
dali
dalkon
dall
dallas
dalli
d-allose
dalm
dalmatia
dalmatian
d-alpha-tocopherol
d-alpha-tocopheryl
dalteparin
dalton
daltroban
daly
dam
dam-
dama
damage
damage.abstract
damaged
damage-dependent
damage/dysfunction
damage-induced
damage-inducible
damages
damage-specific
damaging
damasio
dame
da-mediated
damgo
damgo-induced
dami
d-amino
d-amino-acid
dammarane
damme
dammini
damnosum
damp
d-amp
d&amp;c
d&amp;e
damped
dampen
dampened
dampening
damper
d-amph
d-amphetamine
d-amphetamine-induced
damping
damping-off
dampness
damsela
damselae
damselfish
damus-kaye-stansel
dan
dana
dana-farber
danaparoid
danazol
dance
dancer
dances
dancing
dandelion
dander
dandruff
dandy
dandy-walker
dane
danes
danger
dangerous
dangerously
dangerousness
dangling
daniel
danio
danish
danofloxacin
danshen
dansyl
dansylated
dansylation
dansylcadaverine
dante
dantec
danthron
dantrolene
danube
dao
daoy
dap
dap12
d-ap5
dapa
dapc
dapd
dapg
daphne
daphnetin
daphnia
daphnid
dapi
dapiprazole
dapi-stained
dapk
dap-kinase
dapp
dapsone
daptomycin
d-apv
daq
dar
d-arabinitol
d-arabinose
d-arabitol
darbepoetin
darby
darc
darcy
dare
da-receptor
d-arg
d-arg1
d-arginine
darier
darifenacin
dark
'dark
dark-
dark-adaptation
dark-adapted
dark-brown
darken
darkened
darkening
darker
dark-eyed
darkfield
dark-field
dark-grown
dark-induced
dark-light
dark/light
darkly
darkness
dark-reared
dark-rearing
darkroom
darkschewitsch
dark-skinned
darling
darlingi
darmstadt
darodipine
daropate
darp
darpp-32
darrach
dart
darting
dartmouth
dartos
darusentan
darwin
darwinian
darwinism
das
das28
dase
da-sensitive
dash
dasi
d-asp
d-aspartate
d-aspartic
dass
dast
dasyatis
dasypus
dasyurid
dasyurus
dat
da-t
dat1
data
data.abstract
data-acquisition
data_analysis
databank
database
data-base
data-based
databases
data-collection
data-dependent
data-driven
data-entry
data_extracted
data_extraction
data-gathering
data-mining
data-processing
datas
dataset
data_set
data-set
date
dated
dates
datex
dating
dative
datos
datp
datta
datum
datura
dau
d.a.u
daubert
d'aubigne
d'aubigné
daubneyi
daucosterol
daucus
daudi
dauer
daughter
daughterless
daugirdas
daunomycin
daunorubicin
daunorubicin-induced
daunorubicinol
daunosamine
daunoxome
daunting
dauricine
dav
davf
david
davidson
davies
davinci
davis
davm
dawley
dawn
dawson
dax1
dax-1
daxx
day
day-
day_1
day-1
day-10
day-12
day-14
day-15
day-2
day-3
day-4
day-5
day-6
day_7
day-7
day-8
day.abstract
day-by-day
daycare
day_care
day-care
daycase
day-case
daydreaming
day-hospital
daylength
daylight
day-long
day-night
day/night
day-old
day&quot
days_after
days_age
day-stay
day-surgery
daytime
day-time
day-to-day
dayton
day-treatment
daz
dazl
dazmegrel
dazoxiben
db
d.b
db/+
db1
db-1
db3
db-5
dba
dba/1
dba/1j
dba2
dba/2
dba/2f1
dba/2j
dba/2n
dba,lp
dbas
dbase
dbb
dbc
dbcamp
db-camp
dbcamp-induced
dbcamp-treated
dbcg
dbcgmp
db-cgmp
dbcp
dbd
db/db
dbe
dbest
dbetah
d-beta-hydroxybutyrate
dbf
dbf2
dbf4
dbg
dbh
dbh-ir
dbhl
dbi
d-bifunctional
d-binding
d-biotin
dbl
dbm
db/m
dbmc
db/mhz
dbmib
dbn
dbnb
db/octave
d-box
dbp
dbpa
dbpcfc
dbr
dbsnp
dbsp
dbt
dbtc
dbu
dbx
dby
dc
d/c
d.c
d.c.
dc.
dc1
dc101
dc2
dc3000
dc-3f
dca
dcaa
dcad
dca-induced
dcamp
d-carnitine
dcb
dc-based
dcbe
dcbp
dcc
dccd
dc-chol
dcct
dcd
dce
d-cell
dce-mri
dcf
dcfh
dcfh-da
dcg
dcgcgaattcgcg2
dcg-iv
dch
dch25tyrmeavp
dcha
d-chiro-inositol
dci
dcip
dcis
d-cis-diltiazem
dck
dcl
dclhb
dc-like
dcm
dcmd
dc-mediated
dcmp
dcmu
dcn
dcnb
dcnp
dco
dcoh
d-configuration
dcp
dcp1
dcpa
dcpd
dcpip
d-cppene
dcq
dcr
dcr1
dcr2
dcr3
dc-sign
dc-signr
dc-specific
dcssc
dct
dc-t
dcta
dctb
dctd
dctp
dctx
dcv
dcvc
dcw
dcx
d-cycloserine
dcyd
d-cysteine
dd
d-d
d/d
d.d
dd2
dd3
dda
ddab
ddado
ddah
ddathf
ddatp
ddavp
ddb
ddb1
ddb2
ddbj
ddc
dd-carboxypeptidase
ddctp
ddcyd
ddd
ddd/1000
dddr
dde
d-deficiency
d-deficient
ddei
d-dependent
d-depleted
ddf
ddft
ddg
ddgtp
ddh
ddi
d-dimensional
d-dimer
ddis
ddk
ddl
ddm
ddm1
ddmp
ddn
ddntp
d-domain
ddp
ddp1
dd-pcr
dd-peptidase
ddph
ddq
ddr
ddr1
ddr2
ddrt-pcr
ddsp
ddst
ddt
ddt1
ddt1mf-2
ddtc
ddtc-me
ddttp
ddu
ddvp
ddw
ddx
ddx1
ddy
de
'de
d-e
d/e
d.e
de-
de2
de3
de52
de-52
dea
deacetoxycephalosporin
deacetylase
deacetylases
deacetylated
deacetylation
deaconess
deactivate
deactivated
deactivates
deactivating
deactivation
deacylase
deacylated
deacylation
deacylation-reacylation
dead
'dead
dead-box
dead-end
deadenylated
deadenylation
deadline
deadlines
deadly
deadspace
dead-space
deadtime
dead-time
deae
deae-
deae-5pw
deae-cellulose
deae-dextran
deaerated
deae-sephacel
deae-sephadex
deae-sepharose
deae-toyopearl
deae-trisacryl
deaf
deaf-blind
deafened
deafening
deafferentated
deafferentation
deafferented
deafferentiation
deafness
deaggregated
deaggregation
deal
dealer
dealing
dealkylated
dealkylation
dealt
dealth
deamidase
deamidated
deamidation
deaminase
deaminase-deficient
deaminases
deaminate
deaminated
deaminates
deaminating
deamination
dean
dea/no
deanol
dear
dearing
dearterialization
dearth
death
'death
death-1
death.abstract
death-associated
death-censored
death-inducing
death-promoting
death&quot
death&quot;
death-rate
death-related
deb
debakey
debanding
debaryomyces
debatable
debate
debated
debates
debating
debenzylation
debilitated
debilitating
debilitation
debility
debit
deblocked
deblocking
deblurring
debond
debonded
debonding
deboned
deboning
debranching
debrecen
debride
debrided
debridement
débridement
debriding
debriefing
debris
debrisoquin
debrisoquine
debromination
debt
debulk
debulked
debulking
debut
debye
debye-hückel
debye-waller
dec
dec1
dec-205
deca
decadal
decade
decades
de-cadherin
decadron
decaffeinated
decalcification
decalcified
decalcifying
decalin
decalvan
decamer
decameric
decamethonium
decanal
decane
decannulated
decannulation
decanoate
decanoic
decanol
decanted
decanucleotide
decapentaplegic
decapeptide
decapeptides
decapeptyl
decapitated
decapitation
decapod
decapoda
decapping
decapsulated
decapsulation
decarbonylation
decarboxylase
decarboxylases
decarboxylate
decarboxylated
decarboxylating
decarboxylation
decasaccharide
decatenation
decavanadate
decay
decay-accelerating
decay-corrected
decayed
decaying
decease
deceased
decedent
deceive
deceiving
decelerate
decelerated
decelerates
decelerating
deceleration
decelerative
decellularization
decellularized
december
decemlineata
decennial
decent
decentered
decentralisation
decentralised
decentralization
decentralized
decentralizing
decentration
deception
deceptive
deceptively
decerebrate
decerebrated
decerebration
dechlorinate
dechlorinated
dechlorinating
dechlorination
decibel
decide
decided
decidedly
decides
deciding
decidua
decidual
decidualization
decidualized
deciduoma
deciduomata
deciduous
decile
deciles
deciliation
deciliter
decimal
decipher
deciphered
deciphering
decipien
decision
decisional
decision-analysis
decision-analytic
decisionmaker
decision-maker
decisionmaking
decision_making
decision-making
decision-support
decision-tree
decisive
decisively
decitabine
deck
decker
declamping
declaration
declarative
declare
declared
declaring
declination
decline
declined
decliner
declines
declining
declotting
decoction
decode
decoded
decoder
decoding
decoherence
decolonization
decoloration
decoloratus
decolorization
decolorize
decolorized
decolourisation
decommissioning
decompensate
decompensated
decompensation
decompensatory
decomplementation
decomplemented
decompose
decomposed
decomposer
decomposes
decomposing
decomposition
decompress
decompressed
decompressing
decompression
decompressive
decondensation
decondense
decondensed
decondensing
deconditioned
deconditioning
decongestant
decongestion
decongestive
deconjugated
deconjugation
deconstructing
deconstruction
decontaminant
decontaminate
decontaminated
decontaminating
decontamination
deconvolute
deconvoluted
deconvolution
deconvolved
decoquinate
decorate
decorated
decorates
decorating
decoration
decorative
decorin
decorporation
decorrelation
decorticate
decorticated
decortication
decouple
decoupled
decoupler
decoupling
decoy
decreased.abstract
decreased_significantly
decreasing
decree
decrees
decrement
decremental
decrementing
dectin-1
decubital
decubiti
decubitus
decumben
decussate
decussation
decussatus
decyl
ded
dedc
dedicate
dedicated
dedication
dedifferentiate
dedifferentiated
de-differentiated
dedifferentiating
dedifferentiation
de-differentiation
dedtc
deduce
deduced
deducing
deducted
deductible
deductibles
deduction
deductive
dee
deed
deem
deemed
deendothelialization
de-endothelialization
deendothelialized
de-endothelialized
deenergized
deep
'deep
deepen
deepened
deepening
deeper
deepest
deep-etch
deep-etched
deep-etching
deep-freezing
deep-frozen
deepithelialization
de-epithelialization
deepithelialized
de-epithelialized
deeply
de-epoxidation
deep-sea
deep-seated
deep-vein
deepwater
deep-water
deer
deerfield
deermice
de-escalation
de-esterification
de-esterified
deet
deethylase
deethylation
de-etiolation
def
defaecation
defasciculation
defatted
defatting
default
defaulted
defaulter
defaulting
defaunated
defaunation
defeat
defeated
defeathering
defecate
defecated
defecating
defecation
defecatory
defecographic
defecography
defect
defected
defect-free
defection
defective
defective-interfering
defectiveness
defectives
defector
defeminization
defence
defences
defend
defendant
defended
defender
defending
defense
defense-related
defenses
defensible
defensin
defensive
defensively
defensiveness
defer
deferen
deference
deferent
deferentia
deferential
deferiprone
deferoxamine
deferral
deferred
deferring
defervescence
deff
defiance
defiant
defibrillate
defibrillated
defibrillating
defibrillation
defibrillator
defibrillatory
defibrinated
defibrination
defibrinogenation
defibrotide
deficien
deficiences
deficiencies
deficiency
deficiency-induced
deficient
-deficient
deficit
deficit-hyperactivity
deficit/hyperactivity
defied
defies
definable
define
defined
defines
defining
definite
'definite
definitely
definition
definitional
definitive
definitively
deflagellation
deflate
deflated
deflating
deflation
deflazacort
deflect
deflectable
deflected
deflecting
deflection
deflector
defluorination
defocus
defocused
defocusing
defoliation
defolliculated
deforestation
deform
deformability
deformable
deforman
deformation
deformational
deformed
deforming
deformities
deformity
deformylase
deformylation
deft
defunctionalized
defunctioned
defunctioning
defy
deg
deg-1
degassed
degassing
deg/enac
degeneracy
degenerate
degenerated
degenerates
degenerating
degeneration
degenerative
degenerin
degloving
deglutition
deglutitive
deglycosylated
deglycosylation
degos
degp
degradability
degradable
degradant
degradate
degradates
degradation
degradative
degrade
degraded
degrader
degrades
degrading
degradosome
degranulate
degranulated
degranulating
degranulation
degranulator
degreasing
degree
degree_c
degree-day
degree-of-freedom
degrees
degreesc
degrees_c
degrees-of-freedom
degrees/s
degrees.s-1
degrees/s2
degrees/sec
degrees/second
degrees_z
degress
deg/s
deg/sec
degu
deguelin
degus
degussa
deh
deha
dehalococcoides
dehalogenase
dehalogenases
dehalogenated
dehalogenation
dehisced
dehiscence
dehiscences
dehiscent
dehorning
dehp
dehulled
dehulling
dehydrase
dehydratase
dehydratases
dehydrate
dehydrated
dehydrating
dehydration
dehydration-induced
dehydration-rehydration
dehydrin
dehydro
dehydroabietic
dehydroalanine
dehydroascorbate
dehydroascorbic
dehydrochlorination
dehydrocholate
dehydrocholic
dehydroepiandrosterone
dehydroepiandrosterone-sulfate
dehydroepiandrosterone-sulphate
dehydroergosterol
dehydrogenase
dehydrogenase-1
dehydrogenase-2
dehydrogenase-deficient
dehydrogenase/delta
dehydrogenase-elevating
dehydrogenase-isomerase
dehydrogenase/isomerase
dehydrogenase/reductase
dehydrogenases
dehydrogenases/reductases
dehydrogenated
dehydrogenation
dehydroisoandrosterone
dehydropeptidase
dehydroquinase
dehydroxylation
dei
deia
deiminase
deiminated
deimination
deinococcus
deinstitutionalization
deinstitutionalized
deiodinase
deiodinases
deiodinating
deiodination
deionised
deionization
deionized
de-ionized
deiter
dej
déjà
dejerine-sottas
dek
dekalb
del
del1
del20q
del22q11
del5q
del6q
delaminate
delamination
delapril
delaunay
delavirdine
delaware
delay
delay-dependent
delayed
'delayed
delayed-early
delayed-onset
delayed-rectifier
delayed-release
delayed-response
delayed-type
delaying
delay-period
delbrueckii
delegate
delegated
delegates
delegating
delegation
deletant
delete
deleted
deleterious
deleteriously
deletes
deleting
deletion
deletional
deletion-insertion
deletion/insertion
deletions/insertion
delfia
delft
delhi
deliberate
deliberately
deliberation
deliberative
delicacy
delicate
delicately
deliciosa
delicious
delight
delignification
delimit
delimitation
delimited
delimiting
delineate
delineated
delineates
delineating
delineation
delinquency
delinquent
delipidated
delipidation
delipidized
delirious
delirium
deliver
deliverable
delivered
deliveries
delivering
delivery
dell
della
delmopinol
delocalization
delocalized
delor
delorme
delphi
delphinapterus
delphinidin
delphinium
delphinus
delrin
delt
delta
-delta
%delta
delta-
delta%
delta+
delta1
delta-1
delta11
delta12
delta12-pgj2
delta13c
delta15n
delta18o
delta1-opioid
delta1-pyrroline-5-carboxylate
delta2
delta-2
delta3
delta32
delta34s
delta4
delta5
delta6
delta-6
delta6-desaturase
delta8-thc
delta9
delta-9
delta9-desaturase
delta-9-tetrahydrocannabinol
delta9-tetrahydrocannabinol
delta-9-thc
delta9-thc
deltaa
delta-agonist
delta-ala
delta-ala-d
delta-amino
delta-aminolaevulinate
delta-aminolaevulinic
delta-aminolevulinate
delta-aminolevulinic
delta-antagonist
deltac
deltaca2+i
delta-catenin
delta-cell
delta-chain
deltacp
delta-crystallin
deltad
deltadelta
deltadeltag
deltae
deltae*
deltaef1
delta-endotoxin
deltaf
deltaf508
deltaf508-cftr
deltafev1
deltafosb
deltag
deltag0
delta-globin
deltah
deltah++
delta-hch
deltahr
deltai
delta-lactone
delta-l-alpha-aminoadipyl-l-cysteinyl-d-valine
delta-like
deltamap
deltamethrin
deltan
delta-notch
deltanp63
deltanp63alpha
deltanp73
delta-opiate
delta-opioid
deltap
deltaph
deltaphi
deltapo2
deltapsi
deltapsim
deltar
delta-receptor
deltas
deltas++
delta-sarcoglycan
delta-selective
delta-sleep
delta-sleep-inducing
delta-subunit
deltat
delta-t
deltatm
delta-tocopherol
delta-toxin
deltatrac
delta-type
deltav
deltavm
deltaz
deltex
deltoid
deltoides
deltoideus
delton
deltopectoral
deltorphin
deluded
delusion
delusional
dem
demand
demanded
demanding
demand&quot
demarcate
demarcated
demarcates
demarcating
demarcation
dematiaceous
dematin
deme
demeanor
demeclocycline
demecolcine
demedullated
demedullation
demeester
demembranated
demented
dementia
dementia&quot
dementia-related
dementias
dementing
demerit
demersal
demes
demethyl
demethylase
demethylate
demethylated
demethylating
demethylation
demg
demi-embryos
demineralisation
demineralised
demineralization
demineralized
demineralizing
deming
demirjian
demise
demixing
democracy
democratic
demodex
demodicosis
demodulated
demodulation
demographer
demographic
demographical
demographically
demography
demolition
demon
demonstrable
demonstrably
demonstrates
demonstrating
demonstration
demonstrative
demonstrator
demoralization
demyelinated
demyelinating
demyelination
demyelinative
demyelinization
den
den-1
den2
den-2
den-3
den4
den-4
dena
d-enantiomer
denatonium
denaturant
denaturant-induced
denaturated
denaturating
denaturation
denature
denatured
denatures
denaturing
denbufylline
dendricity
dendrimer
dendrite
dendrite-like
dendrites
dendritic
dendritically
dendritic_cell
dendritic-like
dendriticum
dendroaspis
dendrobatidis
dendrobium
dendrocytes
dendrodendritic
dendro-dendritic
dendrogram
dendron
dendrotoxin
denervated
denervating
denervation
denervation-induced
dengue
dengue-1
dengue-2
denial
denied
denies
denileukin
den-induced
den-initiated
denis
denitration
denitrifican
denitrification
denitrifier
denitrifying
denitrogenation
denitrosation
denmark
dennis
denoising
de-nol
denominated
denomination
denominator
denonvillier
denopamine
denote
denoted
denotes
denoting
de_novo
de-novo
densa
dense
dense-core
dense-cored
densely
denser
densest
densification
densities
densitogram
densitometer
densitometric
densitometrically
densitometry
density
density-
density-95
density-arrested
density-dependence
density-dependent
density_functional
density-functional
density-gradient
density-independent
density-inhibited
density_lipoprotein
density-weighted
densovirus
denspm
dent
dental
dental_caries
dentally
dentata
dentate
dentate_gyrus
dentatorubral
dentatorubral-pallidoluysian
dentatum
dentatus
denticle
denticles
denticola
dentifrice
dentifrices
dentigerous
dentin
dentinal
dentin-bonding
dentine
dentino-enamel
dentinogenesis
dentist
dentist-patient
dentistry
dentition
dentoalveolar
dento-alveolar
dentocariosa
dentofacial
dentogingival
dentoskeletal
den-treated
dentsply
dentulous
denture
denture-bearing
dentures
denucleation
denudation
denuded
-denuded
denuder
denuding
denutrition
denv
denv-2
denver
deny
denying
deo
deodorant
deodorization
deontological
deontology
deor
deoxy
deoxy-
deoxyadenosine
deoxycholate
deoxycholic
deoxycoformycin
deoxycorticosterone
deoxycorticosterone-salt
deoxycytidine
deoxycytidylate
deoxygenated
deoxygenation
deoxyglucose
deoxyguanosine
deoxyhaemoglobin
deoxyhb
deoxy-hb
deoxyhemoglobin
deoxyhypusine
deoxyinosine
deoxymannojirimycin
deoxymyoglobin
deoxynivalenol
deoxynojirimycin
deoxynucleoside
deoxynucleosides
deoxynucleotide
deoxynucleotides
deoxynucleotidyl
deoxynucleotidyltransferase
deoxynucleotidyltransferase-mediated
deoxyoligonucleotide
deoxyoligonucleotides
deoxypyridinoline
deoxyribonuclease
deoxyribonucleases
deoxyribonucleic
deoxyribonucleic_acid
deoxyribonucleoprotein
deoxyribonucleoside
deoxyribonucleosides
deoxyribonucleotide
deoxyribonucleotides
deoxyribonucleotidyl
deoxyribose
deoxyribozyme
deoxyribozymes
deoxyspergualin
deoxysugar
deoxythymidine
deoxyuridine
dep
dep-1
depa
depancreatized
deparaffinized
depart
departed
departing
department
departmental
department-based
departure
departures
depc
depe
depend
dependability
dependable
dependance
dependant
depended
dependence
dependences
dependencies
dependency
dependent
-dependent
dependently
depending
depersonalisation
depersonalization
dephasing
dephosphorylate
dephosphorylated
dephosphorylates
dephosphorylating
dephosphorylation
depict
depicted
depicting
depiction
depigmentation
depigmented
depigmenting
depilated
depilation
depilatory
depinning
deplete
depleted
depleter
depletes
depleting
depletion
depletion-induced
depletor
deploy
deployable
deployed
deploying
deployment
depmpo
depo
depolarisation
depolarised
depolarising
depolarization
depolarization-activated
depolarization-dependent
depolarization-evoked
depolarization-induced
depolarize
depolarized
depolarizes
depolarizing
depolymerase
depolymerases
depolymerisation
depolymerization
depolymerize
depolymerized
depolymerizes
depolymerizing
depo-medrol
depo-provera
depopulation
deposit
deposited
depositing
deposition
depositional
depository
depot
depotentiation
depot-medroxyprogesterone
depreciation
deprenyl
-deprenyl
--deprenyl
depreotide
depress
depressant
depressed
depresses
depressing
depression
'depression
depression/anxiety
depression-like
depression&quot
depression-related
depressive
depressive-like
depressiveness
depressives
depressive_symptom
depressogenic
depressor
depressurization
deprivation
deprivation-induced
deprive
deprived
deprives
depriving
deprotected
deprotection
deproteinated
deproteination
deproteinization
deproteinized
deprotonate
deprotonated
deprotonation
depsipeptide
depsipeptides
dept
depth
depth-dependent
depth-dose
depth-resolved
depuration
depurinated
depurinating
depurination
deputy
depuy
deq
dequalinium
dequenching
der
derailment
deramciclane
deranged
derangement
derby
derbyshire
derealization
derecruitment
deregulate
deregulated
deregulates
deregulating
deregulation
derek
derepress
derepressed
derepresses
derepressing
derepression
de-repression
derivable
derivate
derivates
derivation
derivatisation
derivatised
derivative
derivatives
derivatization
derivatize
derivatized
derivatizing
derive
derived
derives
deriving
derma
dermabrasion
dermacentor
dermal
dermal-epidermal
dermally
dermanyssus
dermaseptin
dermatan
dermatitidis
dermatitis
dermatobia
dermatochalasis
dermatofibroma
dermatofibromas
dermatofibrosarcoma
dermatoglyphic
dermatol
dermatologic
dermatological
dermatologist
dermatology
dermatomal
dermatome
dermatomes
dermatomycoses
dermatomycosis
dermatomyositis
dermatopathic
dermatopathologist
dermatopathology
dermatophagoides
dermatophilosis
dermatophilus
dermatophyte
dermatophytes
dermatophytic
dermatophytoses
dermatophytosis
dermatoscopic
dermatoscopy
dermatoses
dermatosis
dermenkephalin
dermis
dermis-fat
dermoepidermal
dermo-epidermal
dermographism
dermoid
dermomyotome
dermonecrosis
dermonecrotic
dermopathy
dermorphin
dermoscopic
dermoscopy
derogatis
deroofing
derotation
derotational
dersimonian
des
des1-3igf-i
desacetyl
desacetylcefotaxime
desalivated
desalted
desalting
desarg
des-arg9-bk
des-arg9-bradykinin
desaturase
desaturases
desaturate
desaturated
desaturating
desaturation
descartes
descemet
descend
descendant
descended
descenden
descendent
descending
descensus
descent
describable
describe
describes
describing
description
descriptive
descriptively
descriptor
desensitisation
desensitization
desensitize
desensitized
desensitizer
desensitizes
desensitizing
desert
deserticola
desertification
deserve
deserved
deserves
deserving
desethylamiodarone
desethylchloroquine
des-exposed
desferal
desferoxamine
desferrioxamine
desflurane
des-gamma-carboxy
desheathed
deshielding
desialated
desialylated
desialylation
desiccant
desiccated
desiccation
desiccator
design
design:
design--a
designate
designated
designates
designating
designation
design-based
design--cross
designed
designer
designing
design/material
design/method
design/methodology/approach
design--prospective
design--randomised
design--retrospective
design/setting
design--the
design--this
desilylation
des-induced
desintegration
desipramine
desirability
desirable
desire
desired
desires
desiring
desk
desktop
desk-top
desloratadine
deslorelin
desmethyl
desmethylclomipramine
desmethyldiazepam
desmethylimipramine
desmin
desmin-positive
desmin-related
desmocollin
desmodium
desmodus
desmoglein
desmoid
desmolase
desmoplakin
desmoplasia
desmoplastic
desmopressin
desmosine
desmosines
desmosomal
desmosome
desmosome-like
desmosomes
desmosterol
desmotomy
desogestrel
desolvation
desorb
desorbed
desorbing
desorption
desorption/ionisation
desorption/ionization
desorption/ionization-mass
desorption/ionization-time
desoxycholate
desoxycorticosterone
despair
desperate
desperately
despite
desquamated
desquamating
desquamation
desquamative
dess
dessert
destabilisation
destabilising
destabilization
destabilize
destabilized
destabilizer
destabilizes
destabilizing
destained
destaining
destination
destined
destiny
des-treated
destroy
destroyed
destroying
destructed
destruction
destructive
destructively
destructiveness
destructor
destruxin
desufflation
desulfated
desulfation
desulfitobacterium
desulfotomaculum
desulfovibrio
desulfurase
desulfuration
desulfurican
desulfurization
deswelling
desymmetrization
desympathization
desynchronisation
desynchronization
desynchronized
desynchronizing
desynchrony
det
det1
deta
detach
detachable
detached
detaches
detaching
detachment
detail
detailed
detailing
detained
detainees
deta-no
deta/no
detapac
detc
detect
detectability
detectable
detectably
detected
detected.abstract
detectible
detecting
detection
detection_limit
detective
detector
detemir
detention
deter
detergent
detergent-containing
detergent-disrupted
detergent-extracted
detergent-free
detergent-induced
detergent-insoluble
detergent-like
detergent-resistant
detergent-solubilized
detergent-soluble
detergent-treated
deteriorate
deteriorated
deteriorates
deteriorating
deterioration
deteriorative
determinable
determinacy
determinant
determinate
determinated
determinating
determination
determinative
determine
determiner
determines
determing
determining
determinism
deterministic
deterministically
deterred
deterrence
deterrent
deterring
dethiobiotin
detomidine
detonation
detorsion
detour
detox
detoxicating
detoxication
detoxification
detoxified
detoxifies
detoxify
detoxifying
detract
detraining
detrended
detriment
detrimental
detrimentally
detrital
detritiation
detritus
detroit
detrusor
detrusor-sphincter
detubularized
detubulated
d'etude
detumescence
detuning
detyrosinated
detyrosination
deubiquitinating
deubiquitination
deutan
deuteranopes
deuterated
deuteration
deuteriated
deuterium
deuterium-labeled
deuterium-labelled
deuteron
deuteroporphyrin
deuterostome
deuterostomes
deutocerebrum
deutsch
deutsche
deux
dev
devaluation
devalued
devascularisation
devascularization
devascularized
devastated
devastating
devastation
devazepide
devd
devdase
devd-cho
develop
developed
developed_countries
developement
developer
developing
developing_countries
development
development.abstract
developmental
developmentally
developmentally-regulated
development-dependent
development_new
development-related
development-specific
developped
devereux
deviance
deviancy
deviant
deviate
deviated
deviates
deviating
deviation
devic
device
device-associated
device-based
device-related
devices
devil
devilbiss
devise
devised
devising
devitalization
devitalized
devitrification
devoid
devolution
devolved
devon
devonian
devote
devoted
devoting
devotion
devr
dew
dewar
dewaterability
dewatered
dewatering
dewaxed
dewetting
dewey
dewlap
deworming
dex
dexa
dexamethason
dexamethasone
dexamethasone-
dexamethasone-induced
dexamethasone-inducible
dexamethasone-mediated
dexamethasone-treated
dexamethazone
dexamphetamine
dexanabinol
dexchlorpheniramine
dex/crh
dexetimide
dexfenfluramine
dex-induced
dexketoprofen
dexloxiglumide
dexmedetomidine
dex-mediated
dexon
dexoxadrol
dexpanthenol
dexras1
dexrazoxane
dexter
dexterity
dextra
dextral
dextran
dextran-40
dextran-70
dextranase
dextran-coated
dextrane
dextran-induced
dextranomer
dextranomer/hyaluronic
dextransucrase
dex-treated
dextrin
dextroamphetamine
dextrocardia
dextromethorphan
dextromoramide
dextropropoxyphene
dextrorotatory
dextrorphan
dextrose
dextrostix
dexverapamil
dezocine
df
d-f
d.f
d.f.
df1
df=1
df-1
df13
df2
df-2
df3
dfa
d-factor
dfb
dfc
dfd
dfdba
dfdc
dfdctp
dfdcyd
df/df
df/dt
dfdu
dfe
dfen
d-fen
d-fenfluramine
dff
dff40
dff45
dfg
dfi
dfl
dfm
dfmo
dfmo-treated
dfnb1
dfo
d-form
dfp
dfpase
dfpp
dfp-treated
dfr
d-fructose
dfsp
dft
dfu
d-fucose
dfur
dfv
dfx
dfz
dg
d-g
d.g
dg1
dg75
dga
d-gal
d-galactan
d-galactosamine
d-galactosamine-induced
d-galactose
d-galacturonic
d-galn
dgat
dgat1
dgavp
dgc
dgd
dgdg
dge
dgf
dgg
dgge
dgh
dg-hcg
dgi
dgk
dgl
dgla
dglc
d-glucaric
d-glucitol
d-gluconate
d-glucosamine
d-glucose
d-glucose-6-phosphate
d-glucuronate
d-glucuronic
d-glutamate
d-glutamic
d-glyceraldehyde
d-glyceraldehyde-3-phosphate
d-glycerate
dgm
dgmp
dgn
dgp
dgpg
dgpp
dgr
d-group
dgt
dgtp
dguo
dh
d/h
d.h
dh1
dh5
dh5alpha
dha
dhaa
dhad
dhaka
dhand
dhap
dhaq
dhar
dhas
dha-s
dhb
dhba
dhbetae
dhbv
dhc
dhca
dhcr7
dhd
dhdp
dhe
dhea
dheas
dhea-s
dhea-st
dhea-sulfate
dhea-treated
dhec
dhet
dhf
dhf/dss
dhfr
dhfr-t
dhg
dhgf
dhh
dhi
dhica
d-histidine
dhk
dhl
dhla
dhm
dhmeq
dhn
dho
dhoase
dhod
dhodh
dhp
dhpa
dhpc
dhpg
dhpg-induced
dhplc
dhpn
dhpr
dhp-sensitive
dhq
dhr
dhss
dht
dhtp
dhtr
dht-treated
dhu
dhx
d-hydantoinase
di
d-i
d/i
d.i
di-
di-2-ethylhexyl
di2-ethylhexyl
di-2-ethylhexylphthalate
di2-ethylhexylphthalate
di-4-anepp
dia
diabetes
diabetes-associated
diabetes-induced
diabetes-like
diabetes_mellitus
diabetes-prone
diabetes-related
diabetes-resistant
diabetes-specific
diabetic
diabeticorum
diabetic_patient
diabetic_rat
diabetic/severe
diabetogenesis
diabetogenic
diabetogenicity
diabetologist
diabetology
diabodies
diabody
diabrotica
diacerein
diacerhein
diacetate
diacetolol
diacetoxyscirpenol
diacetyl
diacetylactis
diacetylated
diacetylene
diacetylenic
diacetylmorphine
diachronic
diacid
diacrylate
diacyl
diacylated
diacylglycerol
diad
diadduct
diadema
diadenosine
diafiltration
diagenesis
diagenetic
diagn
diagnodent
diagnosable
diagnose
diagnosed
diagnoses
diagnosing
diagnosis
diagnosis-based
diagnosis&quot
diagnosis-related
diagnosis-specific
diagnosis_treatment
diagnostic
diagnostica
diagnostic_accuracy
diagnostical
diagnostically
diagnostician
diagnosticity
diagnostic-therapeutic
diagnosticum
diagonal
diagonalization
diagonally
diagram
diagrammatic
diakinesis
dial
dialdehyde
dialdehydes
dialect
dialectic
dialectical
dialing
dialkyl
diallel
diallelic
diallyl
dialog
dialogical
dialogue
dialogues
dialysable
dialysance
dialysate
dialysates
dialysate-to-plasma
dialysed
dialyser
dialyses
dialysing
dialysis
dialysis-associated
dialysis-dependent
dialysis-induced
dialysis-related
dialytic
dialyzability
dialyzable
dialyzate
dialyzation
dialyzed
dialyzer
dialyzing
diam
diam.
diamagnetic
diameter
diametral
diametric
diametrically
diamide
diamidine
diamidines
diamidino
diamine
diamines
diamino
diaminobenzidine
diaminopimelate
diaminopimelic
diaminopropane
diammonium
diamniotic
diamond
diamondback
diamond-blackfan
diamond-coated
diamond-like
diamond-shaped
diamorphine
diamox
diana
diane
dianeal
dianhydride
dianhydrogalactitol
dianion
dianionic
diantennary
dianthin
dianthus
diap1
diapause
diapausing
diapedesis
diaper
diaphanous
diaphorase
diaphorase-positive
diaphoresis
diaphragm
diaphragma
diaphragmatic
diaphyseal
diaphyses
diaphysis
diaries
diarrhea
diarrhea-associated
diarrheagenic
diarrheal
diarrhea-predominant
diarrheas
diarrheic
diarrhetic
diarrhoea
diarrhoeagenic
diarrhoeal
diarrhoeas
diarrhoeic
diarthrodial
diary
diaryl
diarylheptanoid
dias
diaschisis
diaspirin
diastase
diastase-resistant
diastasis
diastaticus
diastema
diastematomyelia
diastereo-
diastereoisomer
diastereoisomeric
diastereomer
diastereomeric
diastereomerically
diastereoselective
diastereoselectivities
diastereoselectivity
diastereotopic
diastole
diastolic
diastolic_blood
diastrophic
diathermic
diathermy
diatheses
diathesis
diathesis-stress
diatom
diatomaceous
diatomic
diatomite
diatrizoate
diauxic
diaz
diazemul
diazepam
diazepam-binding
diazepam-induced
diazepam-insensitive
diazepam-treated
diazepine
diazinon
diaziquone
diazirine
diazo
diazoacetate
diazomethane
diazomethyl
diazonium
diazotization
diazotized
diazotroph
diazotrophic
diazotrophicus
diazoxide
dib
dibac43
dibasic
dibekacin
dibenamine
dibenza,hanthracene
dibenzoa,lpyrene
dibenzodioxin
dibenzofuran
dibenzo-p-dioxin
dibenzothiophene
dibenzoylmethane
dibenzyl
diblock
dibranchiata
dibromide
dibromochloropropane
dibromodulcitol
dibucaine
dibunol
dibutyl
dibutylphthalate
dibutyltin
dibutyrate
dibutyryl
dibutyryladenosine
dibutyryl-camp
dibutyryl-cgmp
dibutyryl-cyclic
dic
dic8
dica
dicalcium
dicamba
dicarbonyl
dicarboxylate
dicarboxylates
dicarboxylic
dication
dicationic
dice
diced
dicentrarchus
dicentric
dicentrine
dicer
diceros
dicetyl
dicetylphosphate
dichain
dichelobacter
dichlobenil
dichloride
dichloro
dichloroacetate
dichloroacetic
dichlorobenzamil
dichlorodihydrofluorescein
dichlorodiphenyl
dichlorodiphenyltrichloroethane
dichloroethane
dichlorofluorescein
dichlorofluorescin
dichloromethane
dichloromethylene
dichlorophenol
dichlorophenolindophenol
dichlorprop
dichlorvos
dichoptic
dichoptically
dichorionic
dichotic
dichotically
dichotoma
dichotomic
dichotomies
dichotomised
dichotomization
dichotomized
dichotomizing
dichotomous
dichotomously
dichotomy
dichroic
dichroism
dichromat
dichromate
dichromatic
dicistronic
dicitrato
dick
dickerson
dickinson
diclazuril
diclofenac
dicloxacillin
dicofol
dicom
dicor
dicot
dicotyledon
dicotyledonous
dicoumarol
dicrocoelium
dicrostonyx
dicrotic
dictate
dictated
dictates
dictating
dictation
dictionaries
dictionary
dictum
dictyate
dictyocaulus
dictyoptera
dictyosomes
dictyostelium
dicumarol
dicyclohexyl
dicyclohexylcarbodiimide
dicyclomine
didactic
didanosine
didecanoate
dideco
didelphis
didelphy
didemnin
dideoxy
dideoxyadenosine
dideoxycytidine
dideoxyinosine
dideoxynucleoside
dideoxynucleosides
dideoxynucleotide
dideoxynucleotides
di/di
didmoad
didn't
didox
die
dieback
died
diego
diel
dieldrin
dielectric
dielectrophoresis
dielectrophoretic
diem
dien
diencephalic
diencephalon
diene
dienes
dienic
dienogest
dienoic
dienophile
dienophiles
dientamoeba
die-off
diep
diepoxide
diepoxybutane
dies
diesel
diester
diesterase
diestrous
diestrus
diet
diet-
diet.abstract
dietary
dietary-induced
diet-controlled
diet-dependent
diet-derived
dieted
dieter
dietetic
diet-fed
diethanolamine
diether
diethyl
diethylamide
diethylamine
diethylaminoethyl
diethylaminoethyl-cellulose
diethylcarbamazine
diethyldithiocarbamate
diethyldithiocarbamic
diethylene
diethylenetriamine
diethylenetriaminepentaacetic
diethylester
diethylether
diethylhexyl
diethylmaleate
diethylnitrosamine
diethylnitrosamine-induced
diethylpropion
diethylpyrocarbonate
diethylstilbesterol
diethylstilbestrol
diethylstilbestrol-induced
diethylstilbestrol-treated
diethylstilboestrol
diethylzinc
dietician
diet-induced
dieting
dietitian
dietotherapy
diet&quot
diet-related
diet-restricted
diet-treated
dieulafoy
dif
dif-1
difco
difenacoum
diferric
diferuloylmethane
diff
differ
differed
different.abstract
differentation
differentiable
differential
differential_diagnosis
differential-diagnostic
differential-display
differentially
differentiate
differentiated
differentiates
differentiating
differentiation
differentiation-associated
differentiation-dependent
differentiation-induced
differentiation-inducing
differentiation/maturation
differentiation-promoting
differentiation-related
differentiation-specific
differentiative
differentiator
differently
different-sized
differing
difficile
difficile-associated
difficult
'difficult
difficulties
difficult-to-control
difficult-to-treat
difficulty
diff-quik
diff-quik-stained
diffract
diffracted
diffracting
diffraction
diffraction_data
diffraction-limited
diffraction-quality
diffractive
diffractogram
diffractometer
diffractometric
diffractometry
[truncated: 1,060,043 more chars]
