# Supplementary material for: Blockchain based energy efficient multi-tasking optimistic scenario for mobile edge computing
Source: PeerJ Comput Sci. 2022 Oct 17;8:e1118. doi: 10.7717/peerj-cs.1118 (PMC9680867; doi:10.7717/peerj-cs.1118)
Supplement: Supplemental Information 2 [file peerj-cs-08-1118-s002.zip]

Archive with 4 entries (4 files):
- greedy_LODCO.m
- eps_greedy_LODCO.m
- LODCO.m
- linprog_LODCO.m
